# Supplementary material for: Machine learning-optimized Combinatorial MRI scale (COMRISv2) correlates highly with cognitive and physical disability scales in Multiple Sclerosis patients
Source: Front Radiol. 2022 Nov 11;2:1026442. doi: 10.3389/fradi.2022.1026442 (PMC10365117; doi:10.3389/fradi.2022.1026442)
Supplement: Supplementary file 1 [file Table1.xlsx]

## Sheet: SDMT
patientID	Date	cohort	gender	Diagnosis	Age	Cerebellum_Atrophy	Medulla_Atrophy	Brainstem_Lesion_Load	Vol_CerebellumGM	Vol_Lesions	Vol_NormalWM	Vol_VentricularCSF	Vol_TotalCSF	Vol_BrainParenchymalFr	measured_SDMT	predicted_SDMT
5	11/15/2018	train	Female	RR-MS	51.863	2	0	2	0.084	0.009	0.298	0.029	0.246	0.754	62	52.8575
6	3/9/2016	train	Male	RR-MS	52.3507	0	0	1	0.072	0.001	0.321	0.007	0.266	0.734	50	53.4714
8	9/12/2019	val	Female	RR-MS	44.5562	1	0	3	0.077	0.015	0.279	0.055	0.314	0.686	33	34.7321
9	11/7/2018	train	Male	RR-MS	41.9836	1	0	1	0.081	0.014	0.303	0.03	0.27	0.73	39	41.1316
10	5/1/2019	val	Female	RR-MS	60.8082	1	0	1	0.082	0.01	0.329	0.016	0.248	0.752	45	47.546
14	2/28/2019	train	Male	RR-MS	34.4438	1	0	3	0.082	0.01	0.303	0.037	0.3	0.7	41	42.164
16	1/20/2016	val	Male	RR-MS	37.9288	0	0	1	0.099	0.004	0.324	0.023	0.244	0.756	59	52.9991
17	2/14/2019	val	Female	RR-MS	67.4384	0	0	1	0.08	0.007	0.323	0.015	0.234	0.766	61	45.3498
18	8/15/2019	val	Female	SP-MS	51.8932	1	1	1	0.068	0.007	0.287	0.024	0.291	0.709	46	40.0243
28	3/14/2019	val	Male	PP-MS	70.3671	0	0	0	0.071	0.016	0.293	0.037	0.28	0.72	41	35.4507
29	4/25/2019	train	Male	SP-MS	59.7836	2	0	2	0.087	0.017	0.288	0.07	0.318	0.682	48	41.5134
38	6/27/2019	train	Male	RR-MS	50.7507	1	0	2	0.072	0.004	0.328	0.024	0.303	0.697	46	45.1619
43	5/17/2018	val	Female	RR-MS	56.6767	1	0	2	0.07	0.013	0.299	0.037	0.306	0.694	23	38.9681
45	12/20/2017	train	Female	RR-MS	52.7479	0	0	1	0.081	0.013	0.296	0.027	0.268	0.732	49	46.4875
54	7/25/2019	val	Male	SP-MS	58.2959	1	2	2	0.07	0.007	0.275	0.033	0.333	0.667	25	37.4002
56
57	3/15/2017	val	Female	RR-MS	58.3205	0	0	0	0.078	0.005	0.381	0.018	0.211	0.789	46	49.9073
58	1/4/2018	val	Female	RR-MS	49.5014	1	0	1	0.066	0.012	0.302	0.082	0.32	0.68	35	40.4788
68	5/31/2018	train	Female	SP-MS	71.3041	1	0	0	0.074	0.007	0.336	0.03	0.263	0.737	23	30.0797
76	3/29/2018	train	Female	CIS	62.063	0	0	0	0.087	0.004	0.298	0.04	0.258	0.742	47	44.4832
78	7/10/2013	train	Female	RR-MS	35.9616	1	0	2	0.078	0.005	0.342	0.029	0.254	0.746	57	53.1627
79
82	11/3/2016	val	Female	NIND	59.1753	1	0	0	0.074	0.002	0.33	0.009	0.212	0.788	43	49.3783
83	3/16/2016	train	Female	RR-MS	31.2822	0	0	0	0.079	0.003	0.353	0.019	0.205	0.795	50	51.9065
84	9/7/2017	train	Male	RR-MS	32.6301	2	0	3	0.073	0.002	0.343	0.016	0.279	0.721	52	49.3089
89	3/11/2015	val	Female	RR-MS	40.3178	0	0	0	0.077	0	0.338	0.007	0.211	0.789	56	61.5492
90	5/29/2019	train	Male	RR-MS	78.2192	2	1	2	0.069	0.011	0.276	0.045	0.331	0.669	48	39.4085
91	3/7/2019	val	Female	RR-MS	35.3507	0	0	1	0.079	0.001	0.31	0.022	0.256	0.744	52	53.31
93	4/11/2019	val	Female	RR-MS	43.3562	1	1	1	0.071	0.007	0.33	0.012	0.236	0.764	51	49.4279
96	6/20/2019	val	Female	RR-MS	46.4247	0	1	2	0.077	0.002	0.31	0.01	0.231	0.769	54	48.0179
105	9/27/2018	train	Male	SP-MS	75.6219	0	1	3	0.064	0.006	0.266	0.06	0.354	0.646	41	37.318
113	12/6/2018	train	Male	RR-MS	49.4877	0	0	1	0.078	0.007	0.32	0.015	0.245	0.755	44	47.8264
115	12/5/2018	val	Male	PP-MS	60.3014	2	3	2	0.067	0.012	0.254	0.037	0.311	0.689	13	33.7646
120	12/6/2018	train	Male	RIS	58.1205	0	0	0	0.077	0.027	0.307	0.04	0.276	0.724	39	37.7827
127	1/17/2018	val	Female	NIND	59.3452	0	0	2	0.09	0.016	0.344	0.02	0.199	0.801	41	46.0099
128	10/31/2018	val	Male	RR-MS	42.5205	0	0	0	0.077	0.001	0.394	0.009	0.201	0.799	76	56.0828
130	11/8/2018	train	Female	PP-MS	58.4849	0	2	2	0.076	0.007	0.32	0.023	0.29	0.71	42	40.2029
133	12/12/2018	val	Male	PP-MS	63.3315	1	1	2	0.07	0.011	0.293	0.026	0.291	0.709	48	35.8036
136	4/20/2018	val	Male	PP-MS	57.863	0	0	0	0.096	0.011	0.285	0.032	0.358	0.642	36	41.6827
138	11/15/2017	val	Female	SP-MS	64.2192	2	0	2	0.086	0.01	0.316	0.026	0.266	0.734	42	41.0865
144	8/11/2016	train	Male	RR-MS	45.7836	1	0	3	0.093	0.011	0.444	0.017	0.219	0.781	72	61.572
145	9/19/2018	train	Male	PP-MS	63.1096	1	1	2	0.083	0.005	0.301	0.032	0.279	0.721	37	37.7226
146	7/18/2019	train	Male	RR-MS	37.7589	0	0	1	0.077	0.001	0.335	0.012	0.281	0.719	77	65.5563
147
149	3/10/2016	train	Male	SP-MS	54.9863	1	1	3	0.079	0.014	0.264	0.039	0.348	0.652	38	34.0416
154	11/2/2016	train	Female	RR-MS	46.4959	0	0	2	0.09	0.013	0.328	0.037	0.258	0.742	40	42.3899
156	8/24/2016	val	Male	RR-MS	44.2959	0	0	1	0.093	0.005	0.322	0.017	0.233	0.767	41	52.675
157	5/24/2018	train	Male	PP-MS	69.6795	2	1	2	0.067	0.003	0.284	0.043	0.341	0.659	42	39.5247
159	10/26/2017	val	Female	SP-MS	70.0493	0	1	1	0.061	0	0.377	0.018	0.251	0.749	60	46.3645
162	4/11/2019	train	Female	RR-MS	39.2822	0	0	2	0.082	0.006	0.289	0.022	0.28	0.72	48	47.772
165	6/19/2019	train	Female	PP-MS	68.9233	1	1	2	0.078	0.003	0.315	0.027	0.25	0.75	50	46.5215
166	11/30/2016	train	Male	RR-MS	53.5616	0	1	0	0.088	0.006	0.356	0.029	0.243	0.757	49	46.5588
173	1/25/2017	train	Male	RR-MS	54.4877	0	0	2	0.085	0.006	0.345	0.033	0.222	0.778	50	48.68
178	8/15/2018	train	Female	RR-MS	49.5945	0	0	0	0.078	0.002	0.329	0.011	0.204	0.796	61	55.8626
179	5/9/2018	train	Female	PP-MS	55.2575	1	1	2	0.069	0.001	0.362	0.005	0.23	0.77	31	39.6335
183	7/26/2018	train	Male	RR-MS	48.1589	0	0	2	0.084	0.006	0.329	0.034	0.237	0.763	45	46.7085
185	11/16/2016	train	Male	RR-MS	44.0301	0	0	1	0.078	0.001	0.332	0.031	0.254	0.746	41	45.4521
186	5/30/2018	val	Male	RR-MS	48.5973	0	1	2	0.08	0.008	0.301	0.038	0.269	0.731	49	41.9281
189	3/22/2012	val	Male	RR-MS	41.4959	0	0	1	0.074	0.017	0.311	0.007	0.254	0.746	66	50.9586
192	7/31/2019	val	Male	RR-MS	60.6192	2	1	3	0.066	0.012	0.283	0.041	0.352	0.648	34	28.7492
195	7/17/2019	train	Female	PP-MS	61.7945	0	0	1	0.083	0.012	0.342	0.015	0.2	0.8	52	50.3584
197	11/10/2016	train	Male	RR-MS	66.4274	0	0	0	0.073	0.001	0.346	0.017	0.23	0.77	33	39.0251
202	10/23/2013	train	Female	RR-MS	32.5507	0	0	1	0.079	0.007	0.264	0.023	0.268	0.732	55	49.0093
204	5/3/2018	train	Male	RR-MS	64.0082	2	0	0	0.064	0.002	0.314	0.063	0.328	0.672	35	36.5874
206	5/31/2018	train	Female	CIS	43.537	0	0	1	0.077	0	0.343	0.01	0.211	0.789	53	57.3647
212	2/7/2019	val	Female	RR-MS	50.8192	1	1	2	0.081	0.002	0.319	0.021	0.252	0.748	68	47.5315
214	1/5/2017	val	Female	RR-MS	55.9836	0	0	0	0.086	0.001	0.375	0.013	0.231	0.769	55	49.6143
216	6/20/2018	train	Male	PP-MS	70.263	0	2	1	0.066	0.021	0.303	0.021	0.276	0.724	47	42.8035
221	8/27/2015	train	Male	RR-MS	32.6767	1	0	1	0.072	0.004	0.329	0.013	0.201	0.799	81	68.2321
227	4/24/2019	val	Female	RR-MS	31.2356	0	0	1	0.078	0.001	0.355	0.02	0.213	0.787	63	57.3063
229	1/18/2017	train	Female	RR-MS	32.674	0	0	1	0.08	0.003	0.371	0.012	0.241	0.759	61	58.7728
239	10/16/2013	val	Female	CIS	49.9671	0	0	0	0.081	0.001	0.382	0.013	0.2	0.8	57	55.6465
243	8/11/2016	val	Male	RR-MS	45.6986	1	0	0	0.088	0	0.343	0.015	0.221	0.779	59	56.3655
244	1/12/2017	train	Female	RR-MS	43.9836	0	0	2	0.075	0.001	0.366	0.014	0.217	0.783	66	62.3381
250	5/24/2017	train	Male	SP-MS	70.1342	2	1	2	0.056	0.044	0.254	0.068	0.346	0.654	13	19.9513
262	1/11/2017	train	Female	RR-MS	37.137	1	1	1	0.078	0.02	0.3	0.031	0.245	0.755	39	40.4798
263	1/12/2017	train	Male	RR-MS	24.1644	0	0	3	0.088	0.01	0.327	0.02	0.216	0.784	46	48.3302
265	8/1/2019	val	Male	RR-MS	56.2685	0	0	2	0.066	0.002	0.303	0.018	0.292	0.708	42	43.2292
266	6/26/2019	train	Female	SP-MS	44.4685	1	1	3	0.087	0.007	0.295	0.036	0.293	0.707	50	44.4865
274	3/4/2015	train	Male	SP-MS	31.2603	2	1	3	0.061	0.014	0.282	0.025	0.287	0.713	12	19.5512
279	11/2/2017	train	Male	PP-MS	53.0849	1	0	0	0.075	0.004	0.341	0.037	0.316	0.684	45	43.2432
280	9/4/2019	val	Female	PP-MS	53.8575	2	1	2	0.083	0.006	0.321	0.018	0.248	0.752	51	46.4105
282	7/26/2017	train	Male	RR-MS	58.5096	1	0	1	0.075	0.009	0.31	0.031	0.287	0.713	40	39.8793
287	7/27/2016	train	Male	PP-MS	50.5397	0	0	1	0.087	0.004	0.365	0.021	0.209	0.791	44	50.0651
288	7/17/2019	val	Female	CIS	46.3589	0	0	1	0.066	0.003	0.345	0.016	0.196	0.804	57	52.3727
290	10/19/2016	train	Female	SP-MS	64.4301	1	0	2	0.084	0.008	0.331	0.026	0.238	0.762	50	45.7965
294	3/1/2018	train	Female	RR-MS	34.4548	0	0	0	0.077	0.001	0.305	0.02	0.259	0.741	52	51.8034
295	2/28/2019	train	Male	RR-MS	48.463	1	0	3	0.083	0.001	0.31	0.025	0.307	0.693	50	46.656
298	10/17/2018	train	Female	SP-MS	65.9616	2	2	2	0.047	0.037	0.247	0.046	0.319	0.681	28	24.6116
300	2/21/2019	train	Female	PP-MS	37.1342	1	1	2	0.073	0.006	0.308	0.026	0.237	0.763	55	49.4073
304	4/19/2018	train	Female	SP-MS	60.3808	0	0	2	0.075	0.001	0.348	0.011	0.242	0.758	60	54.7134
305	5/20/2015	val	Male	PP-MS	53.0192	0	3	1	0.076	0.105	0.225	0.033	0.286	0.714	38	34.376
306	5/15/2019	train	Female	PP-MS	62.0164	0	0	1	0.077	0.004	0.347	0.015	0.22	0.78	56	52.8341
308	9/22/2016	train	Male	RR-MS	35.4	0	0	2	0.078	0.002	0.325	0.012	0.241	0.759	50	52.3978
312	7/21/2016	train	Female	RR-MS	27.9726	0	0	1	0.09	0.002	0.332	0.012	0.208	0.792	59	58.472
314	7/26/2017	train	Male	SP-MS	70.5753	2	1	3	0.065	0.025	0.278	0.044	0.291	0.709	24	24.5145
315	11/29/2018	val	Male	SP-MS	56.7589	2	1	2	0.065	0.014	0.283	0.021	0.26	0.74	41	34.9576
317	3/17/2016	val	Female	RR-MS	41.0356	0	0	2	0.08	0.032	0.273	0.027	0.275	0.725	30	37.4833
319	6/27/2019	train	Male	RR-MS	57.4055	0	1	1	0.074	0.008	0.263	0.037	0.273	0.727	42	39.5531
323	3/1/2018	train	Female	PP-MS	68.3151	0	1	1	0.074	0.003	0.306	0.016	0.248	0.752	59	51.9946
326	6/22/2017	train	Female	SP-MS	62.6767	1	1	2	0.068	0.003	0.353	0.047	0.277	0.723	38	37.362
329	9/13/2018	val	Female	PP-MS	66.7781	2	1	3	0.079	0.015	0.257	0.066	0.334	0.666	28	24.4313
332	7/25/2019	val	Male	PP-MS	53.3945	2	1	3	0.068	0.012	0.258	0.031	0.344	0.656	42	27.9919
334	6/5/2015	val	Female	RR-MS	67.8822	0	0	0	0.071	0.006	0.526	0.033	0.236	0.764	42	41.0581
335	3/18/2015	train	Male	PP-MS	65.2959	1	3	3	0.062	0.002	0.335	0.016	0.281	0.719	34	35.7254
337	5/14/2015	train	Male	PP-MS	66.8329	0	1	1	0.084	0.003	0.36	0.027	0.252	0.748	44	45.1043
338
342	9/19/2019	train	Male	RR-MS	55.0082	0	0	1	0.082	0.003	0.327	0.019	0.233	0.767	49	48.6594
351	8/8/2019	train	Male	PP-MS	72.8849	1	1	1	0.073	0.002	0.27	0.027	0.321	0.679	34	37.1121
356	4/25/2018	train	Female	PP-MS	70.863	0	1	0	0.088	0.002	0.304	0.028	0.261	0.739	43	42.5054
357	6/13/2019	val	Female	RR-MS	43.3562	0	0	2	0.072	0.01	0.324	0.016	0.211	0.789	53	52.3625
359	5/9/2018	val	Female	RR-MS	49.7616	1	1	2	0.078	0.007	0.297	0.036	0.269	0.731	32	42.0248
365	7/30/2015	val	Female	PP-MS	46.3863	0	1	2	0.076	0	0.352	0.008	0.184	0.816	62	52.8498
366	9/3/2015	train	Female	PP-MS	60.0822	1	2	2	0.079	0.01	0.32	0.031	0.259	0.741	38	37.7923
368	9/16/2015	val	Male	PP-MS	56.5014	0	2	2	0.072	0.004	0.338	0.026	0.239	0.761	37	39.2087
369	9/2/2015	train	Male	PP-MS	52.9151	0	2	1	0.075	0.003	0.376	0.013	0.226	0.774	65	59.4121
371	9/23/2015	val	Male	SP-MS	51.5068	0	1	1	0.079	0.033	0.378	0.013	0.224	0.776	20	49.9721
372	8/5/2015	val	Female	PP-MS	67.7699	1	2	1	0.073	0.004	0.333	0.041	0.275	0.725	59	36.5922
373	5/16/2018	val	Male	PP-MS	58.2274	1	2	1	0.065	0.004	0.328	0.026	0.241	0.759	29	38.6228
376	10/8/2015	train	Male	PP-MS	64.0301	0	3	2	0.063	0.002	0.322	0.04	0.282	0.718	30	33.7988
379	5/2/2019	train	Female	SP-MS	69.1589	2	2	2	0.071	0.009	0.337	0.019	0.257	0.743	45	42.0669
380	9/4/2019	train	Female	PP-MS	54.1123	0	1	2	0.074	0.001	0.356	0.011	0.217	0.783	51	51.4016
384	11/6/2013	train	Female	RR-MS	32.4712	0	0	1	0.096	0.004	0.317	0.034	0.242	0.758	67	58.5747
385	3/26/2015	train	Female	SP-MS	61.9781	2	1	3	0.082	0.025	0.295	0.04	0.286	0.714	19	23.3212
387	5/21/2014	val	Male	PP-MS	55.8548	0	1	1	0.085	0.015	0.283	0.06	0.295	0.705	47	35.3273
388	10/21/2015	train	Male	PP-MS	62.9342	1	1	1	0.077	0.005	0.344	0.019	0.246	0.754	56	51.5281
391	4/25/2019	train	Female	PP-MS	66.2795	0	1	2	0.074	0.007	0.307	0.026	0.276	0.724	20	30.0654
392	10/23/2014	train	Male	SP-MS	61.6877	1	1	2	0.1	0.004	0.335	0.028	0.255	0.745	51	47.2533
394	9/24/2015	train	Male	PP-MS	73.3014	1	1	2	0.078	0.007	0.331	0.031	0.277	0.723	36	35.9264
395	4/9/2015	train	Female	SP-MS	50.1014	2	1	3	0.074	0.004	0.301	0.017	0.229	0.771	27	34.7645
400	12/13/2018	train	Male	PP-MS	53.5315	1	2	3	0.066	0.007	0.293	0.019	0.282	0.718	34	35.644
401	5/23/2019	train	Female	SP-MS	71.4822	0	1	3	0.084	0.007	0.32	0.02	0.235	0.765	37	38.5553
402	6/6/2018	val	Female	PP-MS	60.1726	0	1	3	0.071	0.016	0.288	0.031	0.302	0.698	31	31.0213
405	1/12/2017	train	Female	RR-MS	32.2466	0	0	1	0.089	0.001	0.337	0.013	0.196	0.804	60	60.7039
409	5/2/2018	train	Male	PP-MS	56.0082	1	1	3	0.065	0.007	0.321	0.023	0.243	0.757	21	28.163
412	2/10/2016	train	Female	PP-MS	64.4329	0	1	2	0.087	0.014	0.323	0.023	0.245	0.755	32	35.7153
413	11/9/2017	train	Female	SP-MS	58.3808	2	2	2	0.076	0.009	0.294	0.046	0.286	0.714	18	27.3468
414	2/27/2019	train	Female	RR-MS	36.4329	0	0	1	0.099	0.002	0.357	0.005	0.17	0.83	59	56.5477
418	1/4/2017	train	Female	RR-MS	38.1205	0	0	2	0.084	0.001	0.362	0.015	0.213	0.787	79	67.5293
419	3/19/2015	val	Male	SP-MS	66.9562	1	0	1	0.072	0.028	0.285	0.069	0.326	0.674	39	35.9665
420	11/2/2016	val	Male	RR-MS	46.7945	0	0	1	0.076	0.002	0.364	0.016	0.208	0.792	49	54.7011
578	6/24/2015	train	Male	PP-MS	43.5123	0	3	0	0.086	0.003	0.336	0.016	0.225	0.775	47	48.8795
579	6/21/2017	val	Male	SP-MS	58.5479	1	0	2	0.074	0.009	0.291	0.027	0.331	0.669	10	40.4871
580	6/12/2019	train	Male	PP-MS	66.3671	2	2	2	0.063	0.011	0.273	0.051	0.333	0.667	28	30.2598
583	11/15/2018	train	Male	PP-MS	64.2904	1	0	2	0.082	0.006	0.31	0.027	0.269	0.731	34	37.9555
597	2/7/2018	train	Female	HD	42.463	0	0	0	0.101	0.003	0.346	0.065	0.257	0.743	55	50.9954
599	6/21/2018	val	Female	PP-MS	61.6521	1	1	3	0.088	0.009	0.298	0.014	0.247	0.753	46	41.4301
600	11/12/2015	train	Male	HD	35.9699	0	0	0	0.091	0	0.33	0.009	0.221	0.779	79	68.8347
601	5/22/2019	val	Female	PP-MS	65.811	1	0	0	0.083	0.002	0.295	0.014	0.226	0.774	55	42.4479
605	3/15/2018	train	Male	HD	60.8247	0	0	0	0.124	0.001	0.317	0.034	0.279	0.721	33	38.3883
606	1/25/2018	train	Male	PP-MS	70.3205	2	2	3	0.073	0.01	0.304	0.035	0.304	0.696	28	30.5339
612	5/4/2016	train	Female	SP-MS	34.9863	1	1	3	0.088	0.036	0.28	0.064	0.308	0.692	20	24.3288
616	1/24/2019	val	Male	PP-MS	64.1753	0	2	1	0.083	0.005	0.301	0.019	0.277	0.723	54	44.2109
617	1/31/2018	train	Female	HD	44.6466	0	0	0	0.076	0.002	0.361	0.007	0.184	0.816	43	47.7169
618	9/4/2019	train	Female	SP-MS	44.5479	1	2	3	0.068	0.009	0.34	0.032	0.235	0.765	24	30.8512
621	6/15/2016	train	Male	PP-MS	59.1041	1	2	2	0.089	0.014	0.335	0.03	0.239	0.761	31	35.5367
622	7/12/2017	val	Female	PP-MS	52.0082	1	1	3	0.074	0.034	0.292	0.028	0.237	0.763	12	32.3287
632	9/20/2017	train	Male	PP-MS	61.6438	0	0	1	0.086	0.002	0.334	0.011	0.241	0.759	45	48.9938
636	3/29/2017	train	Female	PP-MS	66.726	3	2	2	0.082	0.014	0.341	0.018	0.255	0.745	35	37.6738
637	7/31/2019	val	Male	SP-MS	68.7014	1	1	2	0.063	0.007	0.29	0.022	0.276	0.724	50	35.9222
638	4/3/2019	train	Female	PP-MS	52.6438	0	1	2	0.09	0.004	0.321	0.011	0.227	0.773	61	54.7842
640	9/15/2016	train	Male	PP-MS	38.9123	0	1	2	0.069	0.002	0.334	0.014	0.221	0.779	63	56.5957
646	11/30/2016	train	Male	PP-MS	53.9068	1	0	1	0.072	0.001	0.359	0.021	0.237	0.763	39	43.4999
666	6/21/2017	val	Male	PP-MS	67.526	2	2	3	0.068	0.015	0.271	0.073	0.34	0.66	13	28.0948
674	1/31/2018	train	Female	PP-MS	60.0247	1	1	3	0.072	0.005	0.319	0.032	0.252	0.748	30	33.9399
676	3/22/2017	train	Male	PP-MS	50.3288	1	0	1	0.085	0.002	0.352	0.019	0.211	0.789	62	57.1759
677	6/14/2018	val	Male	PP-MS	60.1973	1	1	0	0.07	0.001	0.337	0.04	0.253	0.747	58	39.5832
680	7/18/2018	train	Female	PP-MS	55.4904	2	2	2	0.077	0.018	0.301	0.02	0.258	0.742	52	45.3013
684	11/28/2018	train	Male	PP-MS	64.8849	1	1	2	0.087	0.001	0.34	0.021	0.247	0.753	46	46.5454
690	4/25/2019	train	Female	SP-MS	65.2493	0	2	1	0.08	0.009	0.351	0.015	0.231	0.769	43	44.5198
715	9/26/2019	train	Male	SP-MS	56.9096	1	1	3	0.085	0.026	0.281	0.05	0.336	0.664	32	30.0547
725	1/24/2018	train	Female	NIND	50.3014	0	0	0	0.076	0.006	0.369	0.016	0.189	0.811	48	49.4864
736	4/25/2018	val	Female	PP-MS	65.8164	0	2	3	0.07	0.018	0.293	0.025	0.251	0.749	21	32.8562
737	3/25/2015	val	Male	SP-MS	68.8329	0	0	1	0.07	0.007	0.321	0.032	0.269	0.731	57	37.5336
744	10/11/2017	val	Female	SP-MS	52.5096	1	2	1	0.089	0.002	0.346	0.017	0.217	0.783	54	52.7001
749	6/14/2018	train	Female	SP-MS	66.0384	2	2	2	0.08	0.004	0.293	0.031	0.273	0.727	38	36.439
770	11/4/2015	train	Male	PP-MS	54.2712	0	0	0	0.091	0.003	0.361	0.021	0.222	0.778	49	49.1649
788	10/11/2017	train	Female	PP-MS	63.2849	0	1	2	0.071	0.004	0.371	0.023	0.226	0.774	49	46.2151
794	8/30/2018	train	Female	RR-MS	42.2438	1	0	2	0.079	0.007	0.31	0.029	0.248	0.752	53	50.9416
808	3/10/2016	val	Male	RR-MS	45.6849	0	0	1	0.071	0.004	0.348	0.018	0.232	0.768	56	49.5842
811	8/24/2016	train	Female	PP-MS	57.4575	0	0	0	0.074	0	0.369	0.015	0.221	0.779	56	55.4264
812	3/27/2019	train	Female	PP-MS	66.8329	0	1	2	0.066	0.002	0.319	0.014	0.224	0.776	34	36.8974
814	7/19/2018	train	Male	RR-MS	58.9836	1	0	2	0.073	0.028	0.308	0.057	0.302	0.698	31	33.5767
827	2/17/2016	train	Female	RR-MS	46.5288	0	0	1	0.078	0.005	0.336	0.039	0.243	0.757	52	49.0895
838	6/19/2019	val	Male	NIND	57.7973	0	1	2	0.069	0.023	0.274	0.062	0.323	0.677	4	30.6093
840	2/8/2018	val	Male	NIND	57.5562	0	0	0	0.076	0	0.355	0.013	0.249	0.751	46	51.8098
846
850	1/31/2018	train	Male	HD	46.6658	0	0	0	0.074	0.004	0.366	0.011	0.209	0.791	54	54.0585
860	11/2/2016	train	Male	PP-MS	66.5452	0	1	0	0.084	0.002	0.307	0.023	0.267	0.733	45	42.9434
867	10/24/2018	train	Female	RR-MS	33.4247	0	0	1	0.073	0.001	0.34	0.004	0.189	0.811	59	58.7519
882	3/6/2019	train	Female	SP-MS	48.1589	0	2	3	0.068	0.016	0.326	0.014	0.216	0.784	36	38.4084
909	1/17/2019	train	Female	RR-MS	44.5397	0	0	0	0.083	0.003	0.337	0.01	0.21	0.79	55	53.4304
910	1/24/2019	train	Female	SP-MS	42.4192	2	1	2	0.075	0.007	0.29	0.035	0.287	0.713	46	40.83
916	7/5/2018	train	Female	RR-MS	41.1562	0	0	1	0.075	0.01	0.319	0.013	0.219	0.781	62	58.5811
920	6/28/2017	train	Female	SP-MS	42.2575	2	2	3	0.07	0.011	0.308	0.017	0.217	0.783	30	35.5154
928	7/12/2018	val	Female	RR-MS	40.7205	0	0	0	0.077	0.018	0.33	0.011	0.213	0.787	49	52.2474
936	4/2/2015	train	Female	HD	52.611	0	0	0	0.087	0	0.36	0.017	0.214	0.786	72	63.2631
938	5/10/2018	train	Female	HD	41.2082	0	0	0	0.074	0	0.34	0.007	0.211	0.789	66	62.879
944	1/29/2016	val	Female	HD	52.7068	0	0	0	0.078	0.003	0.336	0.022	0.221	0.779	64	50.7484
960	3/19/2015	train	Male	SP-MS	22.0301	2	1	3	0.07	0.017	0.249	0.029	0.269	0.731	30	27.2223
966	2/21/2018	train	Male	HD	60.3589	0	0	0	0.072	0.002	0.349	0.016	0.242	0.758	55	49.5229
980	6/5/2019	train	Female	PP-MS	64.1644	0	1	2	0.075	0.002	0.32	0.012	0.22	0.78	27	37.7348
995	4/11/2019	train	Female	PP-MS	59.6137	1	1	3	0.087	0.006	0.331	0.018	0.214	0.786	48	45.914
1000	4/11/2019	val	Male	PP-MS	51.8849	0	0	1	0.081	0.003	0.319	0.016	0.225	0.775	43	53.3394
1016	7/18/2019	train	Female	RR-MS	48.6603	0	0	1	0.086	0.005	0.32	0.022	0.227	0.773	59	55.2575
1021	6/13/2019	train	Female	RR-MS	54.0137	0	0	3	0.071	0.005	0.347	0.014	0.216	0.784	28	38.337
1024	9/18/2019	val	Male	PP-MS	29.5836	3	3	3	0.069	0.031	0.232	0.043	0.291	0.709	24	25.9178
1047	5/12/2015	train	Female	RR-MS	43.789	0	0	1	0.096	0.006	0.289	0.007	0.348	0.652	59	56.1794
1049	6/23/2016	train	Female	RR-MS	33.0329	0	0	3	0.085	0.005	0.341	0.012	0.206	0.794	59	55.3431
1062	8/23/2018	train	Male	PP-MS	64.5397	3	0	0	0.039	0.008	0.32	0.017	0.256	0.744	19	27.9397
1073	2/21/2018	train	Female	HD	35.7973	0	0	0	0.076	0.001	0.341	0.014	0.202	0.798	67	62.1474
1088	9/12/2019	train	Male	SP-MS	60.5836	1	2	2	0.07	0.006	0.303	0.031	0.289	0.711	38	37.3909
1092	7/3/2019	train	Female	SP-MS	48.2274	2	2	2	0.076	0.008	0.311	0.017	0.235	0.765	43	42.1486
1128	4/5/2018	train	Female	HD	50.4767	0	0	0	0.068	0	0.35	0.008	0.219	0.781	71	63.5906
1145	7/18/2019	train	Male	SP-MS	49.5918	1	2	2	0.071	0.001	0.336	0.011	0.271	0.729	51	49.1221
1165	4/12/2017	train	Female	PP-MS	59.4356	2	1	3	0.078	0.012	0.292	0.056	0.304	0.696	19	23.7578
1207	10/11/2017	train	Female	RR-MS	40.9863	2	1	3	0.073	0.018	0.273	0.024	0.267	0.733	25	27.5165
1213	4/12/2018	train	Female	SP-MS	61.2192	0	0	2	0.073	0.009	0.357	0.02	0.208	0.792	49	47.8649
1214	3/24/2016	train	Male	RR-MS	39.9534	1	0	0	0.083	0.001	0.348	0.015	0.235	0.765	25	39.2108
1225	1/3/2019	train	Male	CIS	47.6932	0	0	1	0.079	0.002	0.35	0.008	0.195	0.805	53	53.7137
1245	8/16/2017	val	Female	NIND	53.8192	0	0	0	0.079	0.003	0.386	0.011	0.176	0.824	37	48.056
1248	8/30/2017	train	Female	NIND	60.126	0	0	0	0.085	0.003	0.329	0.014	0.204	0.796	44	46.314
1264	3/8/2018	train	Female	NIND	20.8466	0	0	0	0.076	0	0.291	0.009	0.225	0.775	61	59.2786
1272	6/27/2018	train	Female	RR-MS	59.9781	0	0	2	0.083	0.013	0.243	0.054	0.363	0.637	48	43.5583
1283	3/14/2019	train	Female	RR-MS	44.0877	0	0	2	0.086	0.005	0.319	0.022	0.222	0.778	56	54.2438
1338	1/18/2018	train	Male	NIND	40.4384	0	0	0	0.065	0	0.367	0.009	0.245	0.755	65	60.7516
1361	10/12/2017	train	Female	RR-MS	32.1973	0	0	1	0.075	0	0.323	0.01	0.26	0.74	72	65.1006
1364	1/2/2019	val	Female	OIND	39.9616	0	0	0	0.091	0.003	0.333	0.01	0.198	0.802	50	54.8118
1377	11/1/2017	train	Female	CIS	26.7562	0	0	3	0.087	0.008	0.326	0.007	0.165	0.835	52	51.4046
1379	8/23/2017	train	Female	NIND	56.0466	0	0	0	0.102	0.004	0.338	0.023	0.237	0.763	33	38.2169
1382	9/28/2017	val	Male	NIND	39.0685	0	0	0	0.078	0.004	0.361	0.011	0.203	0.797	48	54.9929
1383	4/3/2019	val	Male	OIND	38.9151	0	0	0	0.088	0.009	0.321	0.018	0.241	0.759	66	48.6345
1390	7/18/2019	val	Female	RR-MS	48.8055	1	0	2	0.068	0.001	0.323	0.011	0.247	0.753	48	50.2411
1396	3/20/2019	train	Female	SP-MS	47.1562	0	0	0	0.093	0.003	0.341	0.011	0.181	0.819	38	46.06
1418	6/27/2018	train	Male	PP-MS	55.8932	0	1	3	0.08	0.023	0.29	0.032	0.277	0.723	21	26.7915
1422	7/24/2019	train	Female	SP-MS	61.1315	1	2	2	0.076	0.005	0.311	0.013	0.226	0.774	39	41.3874
1434	8/28/2019	train	Female	PP-MS	58.7918	0	2	1	0.091	0	0.335	0.017	0.194	0.806	54	53.4784
1443	6/6/2019	val	Female	PP-MS	63.0301	0	2	1	0.083	0.004	0.342	0.025	0.251	0.749	45	42.9646
1446	8/22/2019	train	Female	PP-MS	65.4219	0	2	1	0.074	0.001	0.356	0.01	0.222	0.778	70	59.9299
1450	3/28/2019	train	Female	NIND	55.4685	0	0	0	0.081	0.002	0.344	0.016	0.217	0.783	35	42.1535
1459	12/6/2018	train	Female	HD	40.1178	0	0	0	0.075	0	0.324	0.019	0.253	0.747	55	53.3836
1461	5/16/2019	val	Male	HD	36.8849	0	0	0	0.08	0	0.368	0.015	0.255	0.745	61	56.8913
1470	8/7/2018	train	Female	pOIND	12.3342	0	0	1	0.091	0.003	0.291	0.01	0.212	0.788	46	50.7279
1471	2/27/2019	train	Male	RR-MS	32.7863	3	1	2	0.062	0.025	0.267	0.035	0.285	0.715	8	18.6017
1472	9/5/2019	train	Female	PP-MS	66.6685	0	1	2	0.078	0.001	0.315	0.022	0.246	0.754	50	47.3557
1476	10/3/2019	train	Female	SP-MS	66.2219	1	1	2	0.062	0.011	0.279	0.037	0.327	0.673	41	36.7469
1479	2/14/2019	val	Female	RR-MS	46.3589	0	0	1	0.075	0.008	0.333	0.018	0.261	0.739	57	48.7574
1491	12/19/2018	train	Male	RR-MS	34.9863	0	0	2	0.079	0.002	0.349	0.009	0.222	0.778	45	50.7719
1496	10/18/2018	train	Male	SP-MS	40.1616	2	1	3	0.081	0.004	0.251	0.041	0.349	0.651	15	24.827
1498	10/2/2019	val	Female	SP-MS	60.9562	1	2	2	0.089	0.015	0.294	0.02	0.251	0.749	51	41.3564
1500	9/26/2019	train	Male	OIND	34.0055	0	0	0	0.083	0.001	0.378	0.011	0.218	0.782	47	53.9215
1501	6/12/2019	val	Female	SP-MS	62.6247	0	1	3	0.066	0.037	0.283	0.023	0.265	0.735	32	31.133
1502	7/17/2019	train	Male	SP-MS	67.5425	0	2	2	0.074	0.004	0.351	0.023	0.244	0.756	28	35.1465
1503	5/16/2019	train	Female	PP-MS	59.6932	0	1	2	0.068	0	0.333	0.017	0.263	0.737	45	45.0816
1516	12/13/2018	train	Male	RR-MS	61.2082	0	0	0	0.069	0.001	0.294	0.067	0.342	0.658	57	49.184
1519	1/23/2019	val	Female	RR-MS	43.7863	1	2	2	0.067	0.023	0.315	0.019	0.227	0.773	47	39.802
1521	6/6/2019	train	Female	PP-MS	64.463	0	2	1	0.077	0.003	0.304	0.031	0.261	0.739	33	37.5874
1525	6/5/2019	train	Female	SP-MS	54.7616	1	0	3	0.079	0.009	0.327	0.017	0.226	0.774	46	45.0971
1526	7/17/2019	val	Female	SP-MS	59.0603	1	2	2	0.068	0.002	0.331	0.017	0.259	0.741	36	41.3555
1529	3/6/2019	val	Male	SP-MS	59.1589	0	0	3	0.08	0.005	0.35	0.015	0.215	0.785	29	44.9338
1530	2/13/2019	train	Male	SP-MS	64.9616	2	1	3	0.073	0.016	0.273	0.05	0.319	0.681	24	25.1555
1534	11/14/2018	val	Male	CIS	36.1452	0	0	2	0.084	0.007	0.324	0.01	0.207	0.793	53	54.6179
1535	8/21/2019	train	Female	SP-MS	62.4822	1	1	2	0.074	0.002	0.332	0.007	0.2	0.8	42	44.2864
1537	6/6/2019	train	Female	RR-MS	42.7781	1	0	2	0.074	0.001	0.344	0.02	0.241	0.759	49	49.1671
1542	9/19/2019	train	Female	NIND	46.8849	0	0	1	0.071	0.001	0.37	0.011	0.24	0.76	60	58.5328
1545	9/25/2019	train	Female	SP-MS	54.6877	0	0	1	0.081	0.003	0.286	0.015	0.234	0.766	57	50.8658
1546	9/5/2019	train	Male	SP-MS	38.0411	2	1	3	0.075	0.023	0.247	0.062	0.327	0.673	13	18.1453
1550	1/10/2019	train	Male	NIND	43.8137	0	0	0	0.076	0	0.333	0.013	0.25	0.75	44	50.6868
1551	12/19/2018	val	Female	HD	50.063	0	0	0	0.078	0.005	0.337	0.013	0.216	0.784	44	52.3011
1556	9/5/2019	train	Female	SP-MS	64.5589	2	1	3	0.062	0.013	0.271	0.053	0.339	0.661	25	25.5776
1558
1559	8/15/2019	train	Female	CIS	25.7068	0	0	2	0.073	0.001	0.357	0.008	0.204	0.796	49	54.0917
1563	8/1/2019	train	Female	RR-MS	33.8384	0	1	3	0.078	0.006	0.321	0.036	0.288	0.712	51	47.3071
1568	4/3/2019	val	Female	PP-MS	67.3863	0	1	1	0.076	0.008	0.326	0.031	0.234	0.766	49	41.5102
1578	9/12/2019	train	Female	RR-MS	65.0082	0	1	3	0.075	0.004	0.31	0.023	0.282	0.718	47	41.8649
1579	7/24/2019	train	Female	NIND	46.7534	0	0	0	0.08	0.004	0.288	0.025	0.244	0.756	13	29.6536
1580	2/21/2019	train	Female	HD	53.6712	0	0	0	0.077	0	0.361	0.02	0.21	0.79	49	51.8878
1585	3/27/2019	train	Male	PP-MS	54.4548	0	0	3	0.067	0.027	0.324	0.026	0.273	0.727	42	39.1762
1604	5/29/2019	val	Male	SP-MS	64.6548	1	3	1	0.055	0.008	0.285	0.028	0.281	0.719	26	34.5049
1605	7/10/2019	train	Male	PP-MS	65.6027	2	2	3	0.067	0.024	0.275	0.023	0.275	0.725	30	29.7238
1606	5/16/2019	train	Male	SP-MS	33.0493	2	1	3	0.068	0.003	0.297	0.019	0.292	0.708	46	43.571
1672	6/20/2019	val	Female	RR-MS	45.6658	0	0	2	0.081	0.004	0.326	0.007	0.197	0.803	55	52.3656
1674	5/22/2019	train	Female	SP-MS	41.6904	0	1	3	0.083	0.01	0.301	0.01	0.195	0.805	52	49.1891
1677	7/3/2019	train	Male	PP-MS	19.4219	0	0	3	0.085	0.036	0.267	0.01	0.207	0.793	31	38.6103
1685	5/23/2019	val	Male	OIND	45.663	1	1	2	0.064	0.033	0.233	0.055	0.379	0.621	0	27.7949
3193	6/13/2019	val	Male	SP-MS	65.8904	0	1	2	0.07	0.006	0.328	0.024	0.297	0.703	32	39.2955
3199	8/22/2019	val	Female	OIND	36.9918	0	0	1	0.074	0	0.348	0.006	0.188	0.812	35	60.3323
3210	9/19/2019	val	Female	RR-MS	49.5726	0	0	1	0.069	0.002	0.365	0.008	0.212	0.788	54	57.2503
3216	9/5/2019	train	Male	OIND	27.7918	0	0	2	0.076	0	0.359	0.011	0.209	0.791	62	60.0783

## Sheet: EDSS
patientID	Date	cohort	gender	Diagnosis	Age	Brainstem_Atrophy	Cerebellum_Atrophy	Medulla_Atrophy	Medulla_Lesion_Load	Vol_CerebellumGM	Vol_NormalWM	Vol_SulcalCSF	Vol_TotalCSF	measured_EDSS	predicted_EDSS
5	11/15/2018	val	Female	RR-MS	51.863	1	2	0	0	0.084	0.298	0.216	0.246	3	4.5408
6	3/9/2016	train	Male	RR-MS	52.3507	0	0	0	0	0.072	0.321	0.258	0.266	2	2.49631
8	9/12/2019	train	Female	RR-MS	44.5562	0	1	0	2	0.077	0.279	0.26	0.314	5.5	4.57352
9	11/7/2018	train	Male	RR-MS	41.9836	1	1	0	0	0.081	0.303	0.239	0.27	1.5	2.56228
10	5/1/2019	train	Female	RR-MS	60.8082	1	1	0	2	0.082	0.329	0.233	0.248	5.5	5.30508
14	2/28/2019	val	Male	RR-MS	34.4438	1	1	0	3	0.082	0.303	0.263	0.3	4	4.01691
16	1/20/2016	val	Male	RR-MS	37.9288	0	0	0	0	0.099	0.324	0.221	0.244	2	1.55736
17	2/14/2019	train	Female	RR-MS	67.4384	0	0	0	0	0.08	0.323	0.22	0.234	3	3.40149
18	8/15/2019	train	Female	SP-MS	51.8932	1	1	1	2	0.068	0.287	0.266	0.291	5.5	5.59486
28	3/14/2019	val	Male	PP-MS	70.3671	0	0	0	0	0.071	0.293	0.244	0.28	4.5	3.29983
29	4/25/2019	val	Male	SP-MS	59.7836	2	2	0	2	0.087	0.288	0.248	0.318	3.5	5.75642
38	6/27/2019	train	Male	RR-MS	50.7507	0	1	0	2	0.072	0.328	0.279	0.303	5	4.51698
43	5/17/2018	train	Female	RR-MS	56.6767	0	1	0	2	0.07	0.299	0.268	0.306	5.5	5.10145
45	12/20/2017	val	Female	RR-MS	52.7479	0	0	0	2	0.081	0.296	0.241	0.268	3.5	3.98031
54	7/25/2019	train	Male	SP-MS	58.2959	2	1	2	2	0.07	0.275	0.3	0.333	6.5	6.35985
56	8/4/2005	train	Male	RR-MS	34.6932	0	0	0	0	0.084	0.301	0.235	0.243	0	0.659062
57	3/15/2017	train	Female	RR-MS	58.3205	0	0	0	0	0.078	0.381	0.193	0.211	3	3.37107
58	1/4/2018	val	Female	RR-MS	49.5014	0	1	0	1	0.066	0.302	0.238	0.32	3	3.67113
68	5/31/2018	val	Female	SP-MS	71.3041	1	1	0	0	0.074	0.336	0.234	0.263	5.5	3.81682
76	3/29/2018	train	Female	CIS	62.063	1	0	0	0	0.087	0.298	0.218	0.258	5	4.74567
78	7/10/2013	train	Female	RR-MS	35.9616	2	1	0	1	0.078	0.342	0.225	0.254	1.5	2.139
79	7/22/2015	train	Female	RR-MS	35.8164	0	1	0	0	0.076	0.34	0.2	0.216	1	1.47395
82	11/3/2016	train	Female	NIND	59.1753	0	1	0	0	0.074	0.33	0.203	0.212	5	4.39418
83	3/16/2016	train	Female	RR-MS	31.2822	0	0	0	2	0.079	0.353	0.186	0.205	3	2.76381
84	9/7/2017	train	Male	RR-MS	32.6301	1	2	0	2	0.073	0.343	0.264	0.279	4.5	4.31366
89	3/11/2015	val	Female	RR-MS	40.3178	0	0	0	1	0.077	0.338	0.205	0.211	2	2.05035
90	5/29/2019	train	Male	RR-MS	78.2192	2	2	1	0	0.069	0.276	0.286	0.331	5.5	5.65647
91	3/7/2019	train	Female	RR-MS	35.3507	0	0	0	0	0.079	0.31	0.234	0.256	0	0.592743
93	4/11/2019	train	Female	RR-MS	43.3562	1	1	1	2	0.071	0.33	0.224	0.236	5.5	5.36522
96	6/20/2019	train	Female	RR-MS	46.4247	0	0	1	2	0.077	0.31	0.22	0.231	5.5	5.20597
105	9/27/2018	train	Male	SP-MS	75.6219	1	0	1	2	0.064	0.266	0.293	0.354	6.5	6.34757
113	12/6/2018	val	Male	RR-MS	49.4877	1	0	0	2	0.078	0.32	0.23	0.245	5.5	4.53799
115	12/5/2018	train	Male	PP-MS	60.3014	3	2	3	3	0.067	0.254	0.274	0.311	8	7.55916
120	12/6/2018	train	Male	RIS	58.1205	0	0	0	1	0.077	0.307	0.235	0.276	2	2.74855
127	1/17/2018	val	Female	NIND	59.3452	0	0	0	0	0.09	0.344	0.179	0.199	5.5	4.58108
128	10/31/2018	train	Male	RR-MS	42.5205	0	0	0	2	0.077	0.394	0.191	0.201	2	2.55225
130	11/8/2018	val	Female	PP-MS	58.4849	1	0	2	3	0.076	0.32	0.267	0.29	6.5	6.46634
133	12/12/2018	train	Male	PP-MS	63.3315	1	1	1	2	0.07	0.293	0.265	0.291	5.5	5.72724
136	4/20/2018	train	Male	PP-MS	57.863	0	0	0	2	0.096	0.285	0.325	0.358	5	4.78451
138	11/15/2017	train	Female	SP-MS	64.2192	2	2	0	2	0.086	0.316	0.24	0.266	6.5	6.09424
144	8/11/2016	train	Male	RR-MS	45.7836	1	1	0	2	0.093	0.444	0.202	0.219	2	3.09415
145	9/19/2018	train	Male	PP-MS	63.1096	1	1	1	2	0.083	0.301	0.246	0.279	6	5.839
146	7/18/2019	train	Male	RR-MS	37.7589	0	0	0	2	0.077	0.335	0.269	0.281	2	2.59085
147	1/18/2012	train	Female	RR-MS	53.3918	0	0	0	0	0.073	0.373	0.205	0.222	2.5	2.73533
149	3/10/2016	train	Male	SP-MS	54.9863	1	1	1	2	0.079	0.264	0.309	0.348	6.5	6.07464
154	11/2/2016	train	Female	RR-MS	46.4959	1	0	0	0	0.09	0.328	0.221	0.258	5	4.22245
156	8/24/2016	val	Male	RR-MS	44.2959	0	0	0	2	0.093	0.322	0.216	0.233	6	3.49563
157	5/24/2018	train	Male	PP-MS	69.6795	2	2	1	3	0.067	0.284	0.298	0.341	7.5	7.00938
159	10/26/2017	train	Female	SP-MS	70.0493	0	0	1	2	0.061	0.377	0.233	0.251	6	5.9416
162	4/11/2019	val	Female	RR-MS	39.2822	2	0	0	2	0.082	0.289	0.258	0.28	2.5	3.67133
165	6/19/2019	val	Female	PP-MS	68.9233	1	1	1	2	0.078	0.315	0.223	0.25	6	5.57633
166	11/30/2016	train	Male	RR-MS	53.5616	0	0	1	2	0.088	0.356	0.214	0.243	4	4.52227
173	1/25/2017	val	Male	RR-MS	54.4877	0	0	0	2	0.085	0.345	0.189	0.222	4	4.48412
178	8/15/2018	train	Female	RR-MS	49.5945	0	0	0	1	0.078	0.329	0.193	0.204	3.5	3.35307
179	5/9/2018	val	Female	PP-MS	55.2575	0	1	1	2	0.069	0.362	0.226	0.23	6	5.0925
183	7/26/2018	train	Male	RR-MS	48.1589	0	0	0	2	0.084	0.329	0.203	0.237	4.5	4.12133
185	11/16/2016	train	Male	RR-MS	44.0301	0	0	0	2	0.078	0.332	0.222	0.254	4	3.59177
186	5/30/2018	val	Male	RR-MS	48.5973	0	0	1	2	0.08	0.301	0.231	0.269	4.5	5.11202
189	3/22/2012	val	Male	RR-MS	41.4959	0	0	0	2	0.074	0.311	0.247	0.254	2	3.21159
192	7/31/2019	train	Male	RR-MS	60.6192	2	2	1	2	0.066	0.283	0.311	0.352	6.5	6.38763
195	7/17/2019	train	Female	PP-MS	61.7945	0	0	0	0	0.083	0.342	0.185	0.2	5.5	4.88154
197	11/10/2016	train	Male	RR-MS	66.4274	0	0	0	0	0.073	0.346	0.213	0.23	1.5	2.43596
202	10/23/2013	train	Female	RR-MS	32.5507	0	0	0	0	0.079	0.264	0.245	0.268	1	1.45725
204	5/3/2018	train	Male	RR-MS	64.0082	0	2	0	1	0.064	0.314	0.264	0.328	5	4.55933
206	5/31/2018	train	Female	CIS	43.537	0	0	0	2	0.077	0.343	0.201	0.211	2	2.6587
212	2/7/2019	train	Female	RR-MS	50.8192	0	1	1	2	0.081	0.319	0.231	0.252	4	4.67047
214	1/5/2017	val	Female	RR-MS	55.9836	0	0	0	1	0.086	0.375	0.219	0.231	2.5	3.48208
216	6/20/2018	train	Male	PP-MS	70.263	2	0	2	2	0.066	0.303	0.255	0.276	6.5	6.39114
221	8/27/2015	train	Male	RR-MS	32.6767	0	1	0	1	0.072	0.329	0.188	0.201	1.5	1.90678
227	4/24/2019	train	Female	RR-MS	31.2356	0	0	0	1	0.078	0.355	0.193	0.213	2	1.91523
229	1/18/2017	train	Female	RR-MS	32.674	0	0	0	0	0.08	0.371	0.229	0.241	2	1.88132
239	10/16/2013	val	Female	CIS	49.9671	0	0	0	1	0.081	0.382	0.186	0.2	1.5	3.45312
243	8/11/2016	train	Male	RR-MS	45.6986	0	1	0	1	0.088	0.343	0.205	0.221	2	2.58819
244	1/12/2017	val	Female	RR-MS	43.9836	0	0	0	1	0.075	0.366	0.203	0.217	1.5	2.31477
250	5/24/2017	train	Male	SP-MS	70.1342	2	2	1	2	0.056	0.254	0.278	0.346	6.5	6.51661
262	1/11/2017	train	Female	RR-MS	37.137	0	1	1	2	0.078	0.3	0.214	0.245	4.5	4.81153
263	1/12/2017	train	Male	RR-MS	24.1644	0	0	0	2	0.088	0.327	0.196	0.216	1.5	2.17414
265	8/1/2019	train	Male	RR-MS	56.2685	0	0	0	2	0.066	0.303	0.274	0.292	3	3.8534
266	6/26/2019	train	Female	SP-MS	44.4685	1	1	1	2	0.087	0.295	0.257	0.293	5.5	5.35829
274	3/4/2015	train	Male	SP-MS	31.2603	0	2	1	3	0.061	0.282	0.262	0.287	6.5	6.35521
279	11/2/2017	train	Male	PP-MS	53.0849	1	1	0	1	0.075	0.341	0.279	0.316	3	3.53985
280	9/4/2019	train	Female	PP-MS	53.8575	1	2	1	3	0.083	0.321	0.229	0.248	6.5	6.39361
282	7/26/2017	val	Male	RR-MS	58.5096	0	1	0	2	0.075	0.31	0.256	0.287	3	4.85621
287	7/27/2016	train	Male	PP-MS	50.5397	0	0	0	1	0.087	0.365	0.188	0.209	2.5	2.92669
288	7/17/2019	train	Female	CIS	46.3589	0	0	0	0	0.066	0.345	0.18	0.196	2	2.6398
290	10/19/2016	train	Female	SP-MS	64.4301	0	1	0	1	0.084	0.331	0.212	0.238	5	4.53804
294	3/1/2018	train	Female	RR-MS	34.4548	0	0	0	0	0.077	0.305	0.239	0.259	2	1.31477
295	2/28/2019	train	Male	RR-MS	48.463	0	1	0	2	0.083	0.31	0.282	0.307	3	3.77318
298	10/17/2018	train	Female	SP-MS	65.9616	2	2	2	2	0.047	0.247	0.272	0.319	6.5	6.57818
300	2/21/2019	train	Female	PP-MS	37.1342	0	1	1	2	0.073	0.308	0.211	0.237	6	5.34032
304	4/19/2018	val	Female	SP-MS	60.3808	1	0	0	2	0.075	0.348	0.231	0.242	4	5.09387
305	5/20/2015	val	Male	PP-MS	53.0192	0	0	3	2	0.076	0.225	0.253	0.286	7	6.14231
306	5/15/2019	val	Female	PP-MS	62.0164	0	0	0	2	0.077	0.347	0.205	0.22	4.5	4.85791
308	9/22/2016	val	Male	RR-MS	35.4	0	0	0	1	0.078	0.325	0.229	0.241	2	1.60163
312	7/21/2016	train	Female	RR-MS	27.9726	0	0	0	2	0.09	0.332	0.196	0.208	1.5	2.06928
314	7/26/2017	val	Male	SP-MS	70.5753	2	2	1	3	0.065	0.278	0.247	0.291	6.5	6.68664
315	11/29/2018	val	Male	SP-MS	56.7589	2	2	1	2	0.065	0.283	0.238	0.26	6	6.07752
317	3/17/2016	train	Female	RR-MS	41.0356	0	0	0	2	0.08	0.273	0.248	0.275	3	3.19074
319	6/27/2019	train	Male	RR-MS	57.4055	1	0	1	1	0.074	0.263	0.236	0.273	6.5	5.89741
323	3/1/2018	val	Female	PP-MS	68.3151	0	0	1	3	0.074	0.306	0.232	0.248	5.5	6.19043
326	6/22/2017	val	Female	SP-MS	62.6767	1	1	1	2	0.068	0.353	0.23	0.277	6.5	5.56228
329	9/13/2018	train	Female	PP-MS	66.7781	2	2	1	3	0.079	0.257	0.268	0.334	6.5	6.60647
332	7/25/2019	train	Male	PP-MS	53.3945	2	2	1	3	0.068	0.258	0.313	0.344	6.5	6.58548
334	6/5/2015	train	Female	RR-MS	67.8822	0	0	0	1	0.071	0.526	0.203	0.236	3	3.00847
335	3/18/2015	train	Male	PP-MS	65.2959	0	1	3	2	0.062	0.335	0.264	0.281	7	6.72256
337	5/14/2015	train	Male	PP-MS	66.8329	0	0	1	2	0.084	0.36	0.225	0.252	6	5.76127
338	3/14/2019	val	Female	RR-MS	72.4301	0	0	1	1	0.071	0.303	0.266	0.325	6	5.58539
342	9/19/2019	train	Male	RR-MS	55.0082	0	0	0	1	0.082	0.327	0.214	0.233	2.5	3.36974
351	8/8/2019	val	Male	PP-MS	72.8849	1	1	1	3	0.073	0.27	0.294	0.321	5.5	6.44848
356	4/25/2018	train	Female	PP-MS	70.863	0	0	1	2	0.088	0.304	0.233	0.261	6.5	5.93856
357	6/13/2019	train	Female	RR-MS	43.3562	1	0	0	2	0.072	0.324	0.195	0.211	5.5	4.63827
359	5/9/2018	train	Female	RR-MS	49.7616	1	1	1	2	0.078	0.297	0.232	0.269	6	5.62038
365	7/30/2015	train	Female	PP-MS	46.3863	0	0	1	2	0.076	0.352	0.175	0.184	3	3.68881
366	9/3/2015	val	Female	PP-MS	60.0822	0	1	2	3	0.079	0.32	0.228	0.259	6	6.32193
368	9/16/2015	train	Male	PP-MS	56.5014	0	0	2	3	0.072	0.338	0.213	0.239	6	6.21533
369	9/2/2015	train	Male	PP-MS	52.9151	0	0	2	3	0.075	0.376	0.212	0.226	6.5	6.27787
371	9/23/2015	val	Male	SP-MS	51.5068	0	0	1	2	0.079	0.378	0.211	0.224	6	5.02865
372	8/5/2015	train	Female	PP-MS	67.7699	0	1	2	2	0.073	0.333	0.234	0.275	6	6.06272
373	5/16/2018	val	Male	PP-MS	58.2274	0	1	2	2	0.065	0.328	0.215	0.241	7	5.57607
376	10/8/2015	train	Male	PP-MS	64.0301	0	0	3	3	0.063	0.322	0.242	0.282	7	6.80273
379	5/2/2019	train	Female	SP-MS	69.1589	0	2	2	2	0.071	0.337	0.239	0.257	7	6.74023
380	9/4/2019	train	Female	PP-MS	54.1123	0	0	1	2	0.074	0.356	0.205	0.217	5.5	4.93767
384	11/6/2013	train	Female	RR-MS	32.4712	0	0	0	0	0.096	0.317	0.208	0.242	0	0.82772
385	3/26/2015	train	Female	SP-MS	61.9781	1	2	1	2	0.082	0.295	0.246	0.286	5.5	5.81491
387	5/21/2014	train	Male	PP-MS	55.8548	1	0	1	2	0.085	0.283	0.235	0.295	2.5	4.04557
388	10/21/2015	train	Male	PP-MS	62.9342	0	1	1	2	0.077	0.344	0.227	0.246	5	5.17366
391	4/25/2019	val	Female	PP-MS	66.2795	0	0	1	3	0.074	0.307	0.25	0.276	6	6.33658
392	10/23/2014	val	Male	SP-MS	61.6877	1	1	1	2	0.1	0.335	0.227	0.255	6.5	5.2682
394	9/24/2015	train	Male	PP-MS	73.3014	0	1	1	3	0.078	0.331	0.246	0.277	6	6.20522
395	4/9/2015	train	Female	SP-MS	50.1014	1	2	1	3	0.074	0.301	0.212	0.229	6.5	6.43352
400	12/13/2018	train	Male	PP-MS	53.5315	2	1	2	3	0.066	0.293	0.263	0.282	7	6.75207
401	5/23/2019	val	Female	SP-MS	71.4822	0	0	1	3	0.084	0.32	0.215	0.235	6	6.05203
402	6/6/2018	val	Female	PP-MS	60.1726	1	0	1	3	0.071	0.288	0.272	0.302	6	6.29962
405	1/12/2017	train	Female	RR-MS	32.2466	0	0	0	0	0.089	0.337	0.183	0.196	1.5	1.79375
409	5/2/2018	val	Male	PP-MS	56.0082	1	1	1	2	0.065	0.321	0.219	0.243	6.5	5.27945
412	2/10/2016	train	Female	PP-MS	64.4329	0	0	1	2	0.087	0.323	0.222	0.245	4	4.72689
413	11/9/2017	train	Female	SP-MS	58.3808	1	2	2	3	0.076	0.294	0.24	0.286	6.5	6.65454
414	2/27/2019	val	Female	RR-MS	36.4329	0	0	0	1	0.099	0.357	0.165	0.17	2	2.56369
418	1/4/2017	train	Female	RR-MS	38.1205	0	0	0	1	0.084	0.362	0.198	0.213	1.5	1.98258
419	3/19/2015	val	Male	SP-MS	66.9562	1	1	0	1	0.072	0.285	0.257	0.326	3.5	4.18372
420	11/2/2016	train	Male	RR-MS	46.7945	0	0	0	1	0.076	0.364	0.192	0.208	2	2.22882
578	6/24/2015	train	Male	PP-MS	43.5123	0	0	3	2	0.086	0.336	0.209	0.225	7.5	6.26225
579	6/21/2017	train	Male	SP-MS	58.5479	0	1	0	2	0.074	0.291	0.304	0.331	6	5.44578
580	6/12/2019	train	Male	PP-MS	66.3671	1	2	2	3	0.063	0.273	0.282	0.333	7.5	7.12442
583	11/15/2018	train	Male	PP-MS	64.2904	0	1	0	2	0.082	0.31	0.242	0.269	4	4.56965
597	2/7/2018	train	Female	HD	42.463	0	0	0	0	0.101	0.346	0.192	0.257	1.5	1.91134
599	6/21/2018	train	Female	PP-MS	61.6521	2	1	1	2	0.088	0.298	0.233	0.247	5.5	5.40457
600	11/12/2015	val	Male	HD	35.9699	0	0	0	0	0.091	0.33	0.212	0.221	0	1.61118
601	5/22/2019	train	Female	PP-MS	65.811	0	1	0	1	0.083	0.295	0.212	0.226	4	4.08487
605	3/15/2018	train	Male	HD	60.8247	0	0	0	0	0.124	0.317	0.244	0.279	3	3.54088
606	1/25/2018	train	Male	PP-MS	70.3205	2	2	2	2	0.073	0.304	0.269	0.304	6.5	6.51369
612	5/4/2016	val	Female	SP-MS	34.9863	1	1	1	3	0.088	0.28	0.244	0.308	6.5	5.76637
616	1/24/2019	train	Male	PP-MS	64.1753	0	0	2	1	0.083	0.301	0.259	0.277	6	5.74649
617	1/31/2018	train	Female	HD	44.6466	0	0	0	0	0.076	0.361	0.176	0.184	2	2.65951
618	9/4/2019	train	Female	SP-MS	44.5479	1	1	2	3	0.068	0.34	0.203	0.235	6.5	6.17839
621	6/15/2016	train	Male	PP-MS	59.1041	1	1	2	3	0.089	0.335	0.208	0.239	6.5	6.29922
622	7/12/2017	train	Female	PP-MS	52.0082	1	1	1	3	0.074	0.292	0.209	0.237	6.5	6.33238
632	9/20/2017	train	Male	PP-MS	61.6438	0	0	0	2	0.086	0.334	0.23	0.241	5.5	5.16284
636	3/29/2017	train	Female	PP-MS	66.726	2	3	2	3	0.082	0.341	0.236	0.255	7	6.84701
637	7/31/2019	train	Male	SP-MS	68.7014	2	1	1	2	0.063	0.29	0.254	0.276	6	6.04288
638	4/3/2019	train	Female	PP-MS	52.6438	0	0	1	2	0.09	0.321	0.216	0.227	5.5	5.04738
640	9/15/2016	train	Male	PP-MS	38.9123	0	0	1	2	0.069	0.334	0.207	0.221	3	4.07737
646	11/30/2016	train	Male	PP-MS	53.9068	0	1	0	2	0.072	0.359	0.216	0.237	3.5	3.96294
666	6/21/2017	train	Male	PP-MS	67.526	1	2	2	2	0.068	0.271	0.267	0.34	6.5	6.52238
674	1/31/2018	train	Female	PP-MS	60.0247	0	1	1	3	0.072	0.319	0.22	0.252	6.5	6.20712
676	3/22/2017	train	Male	PP-MS	50.3288	0	1	0	3	0.085	0.352	0.192	0.211	6.5	5.19699
677	6/14/2018	train	Male	PP-MS	60.1973	0	1	1	1	0.07	0.337	0.213	0.253	4.5	4.72925
680	7/18/2018	train	Female	PP-MS	55.4904	1	2	2	3	0.077	0.301	0.238	0.258	7	6.77476
684	11/28/2018	train	Male	PP-MS	64.8849	0	1	1	3	0.087	0.34	0.225	0.247	6.5	6.22762
690	4/25/2019	train	Female	SP-MS	65.2493	0	0	2	3	0.08	0.351	0.216	0.231	6.5	6.36227
715	9/26/2019	val	Male	SP-MS	56.9096	1	1	1	2	0.085	0.281	0.286	0.336	6.5	5.3968
725	1/24/2018	val	Female	NIND	50.3014	0	0	0	0	0.076	0.369	0.173	0.189	1.5	3.32102
736	4/25/2018	val	Female	PP-MS	65.8164	1	0	2	3	0.07	0.293	0.226	0.251	7	6.3486
737	3/25/2015	val	Male	SP-MS	68.8329	0	0	0	2	0.07	0.321	0.237	0.269	6.5	4.54894
744	10/11/2017	val	Female	SP-MS	52.5096	0	1	2	3	0.089	0.346	0.2	0.217	6.5	5.91038
749	6/14/2018	train	Female	SP-MS	66.0384	2	2	2	3	0.08	0.293	0.242	0.273	7.5	7.05076
770	11/4/2015	val	Male	PP-MS	54.2712	0	0	0	3	0.091	0.361	0.201	0.222	3.5	4.47473
788	10/11/2017	val	Female	PP-MS	63.2849	0	0	1	3	0.071	0.371	0.203	0.226	6.5	5.87334
794	8/30/2018	train	Female	RR-MS	42.2438	1	1	0	1	0.079	0.31	0.219	0.248	5	3.88004
808	3/10/2016	val	Male	RR-MS	45.6849	0	0	0	1	0.071	0.348	0.214	0.232	0	2.53037
811	8/24/2016	train	Female	PP-MS	57.4575	0	0	0	2	0.074	0.369	0.206	0.221	6	5.17163
812	3/27/2019	train	Female	PP-MS	66.8329	1	0	1	3	0.066	0.319	0.21	0.224	6.5	6.32128
814	7/19/2018	val	Male	RR-MS	58.9836	0	1	0	2	0.073	0.308	0.245	0.302	4	5.01071
827	2/17/2016	train	Female	RR-MS	46.5288	0	0	0	0	0.078	0.336	0.203	0.243	2.5	2.71546
838	6/19/2019	train	Male	NIND	57.7973	3	0	1	1	0.069	0.274	0.262	0.323	5.5	5.57492
840	2/8/2018	train	Male	NIND	57.5562	0	0	0	0	0.076	0.355	0.237	0.249	2.5	2.59411
846	3/7/2018	train	Male	RR-MS	40.063	0	0	0	2	0.087	0.313	0.224	0.253	2.5	2.65623
850	1/31/2018	val	Male	HD	46.6658	0	0	0	0	0.074	0.366	0.198	0.209	2	2.51612
860	11/2/2016	val	Male	PP-MS	66.5452	0	0	1	3	0.084	0.307	0.244	0.267	6	6.27346
867	10/24/2018	val	Female	RR-MS	33.4247	0	0	0	1	0.073	0.34	0.185	0.189	1.5	2.35515
882	3/6/2019	val	Female	SP-MS	48.1589	2	0	2	3	0.068	0.326	0.201	0.216	6.5	5.77117
909	1/17/2019	train	Female	RR-MS	44.5397	0	0	0	1	0.083	0.337	0.2	0.21	2	2.42403
910	1/24/2019	train	Female	SP-MS	42.4192	1	2	1	3	0.075	0.29	0.252	0.287	6.5	6.43228
916	7/5/2018	train	Female	RR-MS	41.1562	0	0	0	0	0.075	0.319	0.206	0.219	1.5	1.82203
920	6/28/2017	val	Female	SP-MS	42.2575	1	2	2	3	0.07	0.308	0.2	0.217	8	6.02137
928	7/12/2018	train	Female	RR-MS	40.7205	0	0	0	1	0.077	0.33	0.203	0.213	1.5	1.92677
936	4/2/2015	val	Female	HD	52.611	0	0	0	0	0.087	0.36	0.198	0.214	1.5	3.33353
938	5/10/2018	train	Female	HD	41.2082	0	0	0	0	0.074	0.34	0.203	0.211	3	2.62265
944	1/29/2016	val	Female	HD	52.7068	0	0	0	0	0.078	0.336	0.199	0.221	1	3.22476
960	3/19/2015	val	Male	SP-MS	22.0301	3	2	1	1	0.07	0.249	0.24	0.269	6.5	5.36465
966	2/21/2018	train	Male	HD	60.3589	0	0	0	0	0.072	0.349	0.226	0.242	2	2.45508
980	6/5/2019	val	Female	PP-MS	64.1644	1	0	1	2	0.075	0.32	0.208	0.22	6.5	5.22149
995	4/11/2019	train	Female	PP-MS	59.6137	1	1	1	2	0.087	0.331	0.197	0.214	5	5.02373
1000	4/11/2019	train	Male	PP-MS	51.8849	0	0	0	3	0.081	0.319	0.208	0.225	4	4.26769
1016	7/18/2019	val	Female	RR-MS	48.6603	0	0	0	2	0.086	0.32	0.205	0.227	4	4.19278
1021	6/13/2019	train	Female	RR-MS	54.0137	0	0	0	2	0.071	0.347	0.202	0.216	3.5	3.90868
1024	9/18/2019	train	Male	PP-MS	29.5836	3	3	3	3	0.069	0.232	0.248	0.291	8	7.46799
1047	5/12/2015	train	Female	RR-MS	43.789	0	0	0	2	0.096	0.289	0.34	0.348	3.5	3.54798
1049	6/23/2016	val	Female	RR-MS	33.0329	0	0	0	2	0.085	0.341	0.195	0.206	2	2.48657
1062	8/23/2018	train	Male	PP-MS	64.5397	2	3	0	2	0.039	0.32	0.239	0.256	7.5	6.56373
1073	2/21/2018	train	Female	HD	35.7973	0	0	0	0	0.076	0.341	0.188	0.202	1.5	1.6352
1088	9/12/2019	train	Male	SP-MS	60.5836	1	1	2	2	0.07	0.303	0.258	0.289	6	6.09155
1092	7/3/2019	train	Female	SP-MS	48.2274	2	2	2	3	0.076	0.311	0.217	0.235	6.5	6.49132
1128	4/5/2018	val	Female	HD	50.4767	0	0	0	0	0.068	0.35	0.212	0.219	2	2.75103
1145	7/18/2019	val	Male	SP-MS	49.5918	1	1	2	3	0.071	0.336	0.259	0.271	6.5	6.42208
1165	4/12/2017	train	Female	PP-MS	59.4356	2	2	1	3	0.078	0.292	0.248	0.304	6.5	6.519
1207	10/11/2017	train	Female	RR-MS	40.9863	1	2	1	3	0.073	0.273	0.243	0.267	6	6.24757
1213	4/12/2018	val	Female	SP-MS	61.2192	0	0	0	1	0.073	0.357	0.188	0.208	4	3.20541
1214	3/24/2016	train	Male	RR-MS	39.9534	0	1	0	1	0.083	0.348	0.22	0.235	3.5	2.92999
1225	1/3/2019	train	Male	CIS	47.6932	0	0	0	0	0.079	0.35	0.187	0.195	2.5	2.93076
1245	8/16/2017	train	Female	NIND	53.8192	0	0	0	0	0.079	0.386	0.165	0.176	5.5	4.45759
1248	8/30/2017	train	Female	NIND	60.126	0	0	0	0	0.085	0.329	0.19	0.204	5	4.84885
1264	3/8/2018	val	Female	NIND	20.8466	0	0	0	0	0.076	0.291	0.216	0.225	3.5	1.96504
1272	6/27/2018	train	Female	RR-MS	59.9781	1	0	0	1	0.083	0.243	0.309	0.363	4	4.12089
1283	3/14/2019	train	Female	RR-MS	44.0877	0	0	0	1	0.086	0.319	0.2	0.222	3	2.84929
1338	1/18/2018	train	Male	NIND	40.4384	0	0	0	0	0.065	0.367	0.236	0.245	4	3.08622
1361	10/12/2017	val	Female	RR-MS	32.1973	0	0	0	2	0.075	0.323	0.25	0.26	1.5	2.88472
1364	1/2/2019	train	Female	OIND	39.9616	0	0	0	1	0.091	0.333	0.188	0.198	2.5	2.4205
1377	11/1/2017	train	Female	CIS	26.7562	0	0	0	1	0.087	0.326	0.159	0.165	2	2.33643
1379	8/23/2017	train	Female	NIND	56.0466	0	0	0	0	0.102	0.338	0.214	0.237	6	4.90022
1382	9/28/2017	val	Male	NIND	39.0685	0	0	0	0	0.078	0.361	0.192	0.203	2.5	2.17087
1383	4/3/2019	train	Male	OIND	38.9151	0	0	0	1	0.088	0.321	0.223	0.241	2	2.02738
1390	7/18/2019	train	Female	RR-MS	48.8055	1	1	0	0	0.068	0.323	0.236	0.247	4	3.87408
1396	3/20/2019	val	Female	SP-MS	47.1562	0	0	0	0	0.093	0.341	0.171	0.181	4	3.37071
1418	6/27/2018	train	Male	PP-MS	55.8932	1	0	1	2	0.08	0.29	0.246	0.277	6	5.7878
1422	7/24/2019	val	Female	SP-MS	61.1315	1	1	2	2	0.076	0.311	0.213	0.226	7.5	5.62855
1434	8/28/2019	train	Female	PP-MS	58.7918	0	0	2	3	0.091	0.335	0.177	0.194	6.5	5.99156
1443	6/6/2019	train	Female	PP-MS	63.0301	0	0	2	2	0.083	0.342	0.226	0.251	6.5	6.06983
1446	8/22/2019	val	Female	PP-MS	65.4219	1	0	2	3	0.074	0.356	0.212	0.222	6.5	6.15349
1450	3/28/2019	train	Female	NIND	55.4685	0	0	0	0	0.081	0.344	0.202	0.217	4	3.96295
1459	12/6/2018	train	Female	HD	40.1178	0	0	0	0	0.075	0.324	0.234	0.253	0	0.96031
1461	5/16/2019	val	Male	HD	36.8849	0	0	0	0	0.08	0.368	0.24	0.255	2	1.8893
1470	8/7/2018	val	Female	pOIND	12.3342	0	0	0	0	0.091	0.291	0.202	0.212	4.5	2.01531
1471	2/27/2019	train	Male	RR-MS	32.7863	3	3	1	1	0.062	0.267	0.25	0.285	5.5	5.35585
1472	9/5/2019	val	Female	PP-MS	66.6685	1	0	1	2	0.078	0.315	0.223	0.246	6	5.45627
1476	10/3/2019	train	Female	SP-MS	66.2219	2	1	1	2	0.062	0.279	0.29	0.327	6	6.11911
1479	2/14/2019	val	Female	RR-MS	46.3589	0	0	0	3	0.075	0.333	0.242	0.261	5.5	3.72416
1491	12/19/2018	train	Male	RR-MS	34.9863	0	0	0	3	0.079	0.349	0.213	0.222	3	3.07891
1496	10/18/2018	train	Male	SP-MS	40.1616	1	2	1	3	0.081	0.251	0.308	0.349	6.5	6.45946
1498	10/2/2019	train	Female	SP-MS	60.9562	1	1	2	2	0.089	0.294	0.232	0.251	5	5.41521
1500	9/26/2019	val	Male	OIND	34.0055	0	0	0	0	0.083	0.378	0.207	0.218	3	1.85403
1501	6/12/2019	train	Female	SP-MS	62.6247	2	0	1	1	0.066	0.283	0.241	0.265	5.5	5.61503
1502	7/17/2019	train	Male	SP-MS	67.5425	0	0	2	3	0.074	0.351	0.222	0.244	6	6.16422
1503	5/16/2019	val	Female	PP-MS	59.6932	0	0	1	2	0.068	0.333	0.246	0.263	4	5.90434
1516	12/13/2018	val	Male	RR-MS	61.2082	0	0	0	0	0.069	0.294	0.275	0.342	3	3.91237
1519	1/23/2019	train	Female	RR-MS	43.7863	2	1	2	2	0.067	0.315	0.208	0.227	5	5.31131
1521	6/6/2019	train	Female	PP-MS	64.463	2	0	2	1	0.077	0.304	0.23	0.261	5.5	5.51997
1525	6/5/2019	train	Female	SP-MS	54.7616	1	1	0	3	0.079	0.327	0.208	0.226	5	5.02038
1526	7/17/2019	train	Female	SP-MS	59.0603	1	1	2	2	0.068	0.331	0.242	0.259	6.5	6.30023
1529	3/6/2019	train	Male	SP-MS	59.1589	1	0	0	2	0.08	0.35	0.2	0.215	6.5	5.62145
1530	2/13/2019	val	Male	SP-MS	64.9616	2	2	1	2	0.073	0.273	0.268	0.319	5.5	6.24703
1534	11/14/2018	val	Male	CIS	36.1452	0	0	0	0	0.084	0.324	0.197	0.207	1.5	1.68672
1535	8/21/2019	val	Female	SP-MS	62.4822	1	1	1	1	0.074	0.332	0.193	0.2	6.5	4.89127
1537	6/6/2019	val	Female	RR-MS	42.7781	1	1	0	2	0.074	0.344	0.221	0.241	4.5	4.22172
1542	9/19/2019	train	Female	NIND	46.8849	0	0	0	0	0.071	0.37	0.228	0.24	2	2.3302
1545	9/25/2019	train	Female	SP-MS	54.6877	0	0	0	0	0.081	0.286	0.219	0.234	5	4.35423
1546	9/5/2019	val	Male	SP-MS	38.0411	2	2	1	3	0.075	0.247	0.265	0.327	6.5	6.42097
1550	1/10/2019	train	Male	NIND	43.8137	0	0	0	0	0.076	0.333	0.237	0.25	2	2.15133
1551	12/19/2018	val	Female	HD	50.063	0	0	0	0	0.078	0.337	0.204	0.216	1.5	3.19436
1556	9/5/2019	train	Female	SP-MS	64.5589	2	2	1	3	0.062	0.271	0.286	0.339	6.5	6.65578
1558	3/13/2019	val	Female	RR-MS	48.5562	0	0	0	0	0.076	0.35	0.232	0.251	3	2.37227
1559	8/15/2019	train	Female	CIS	25.7068	0	0	0	1	0.073	0.357	0.197	0.204	1.5	1.97037
1563	8/1/2019	val	Female	RR-MS	33.8384	1	0	1	3	0.078	0.321	0.253	0.288	6	5.78217
1568	4/3/2019	train	Female	PP-MS	67.3863	0	0	1	1	0.076	0.326	0.203	0.234	4.5	4.67492
1578	9/12/2019	train	Female	RR-MS	65.0082	1	0	1	2	0.075	0.31	0.259	0.282	6	6.04912
1579	7/24/2019	train	Female	NIND	46.7534	0	0	0	0	0.08	0.288	0.219	0.244	3.5	3.37801
1580	2/21/2019	val	Female	HD	53.6712	0	0	0	0	0.077	0.361	0.19	0.21	1.5	3.20233
1585	3/27/2019	train	Male	PP-MS	54.4548	0	0	0	2	0.067	0.324	0.248	0.273	4	3.87819
1604	5/29/2019	val	Male	SP-MS	64.6548	3	1	3	3	0.055	0.285	0.253	0.281	8	7.03867
1605	7/10/2019	train	Male	PP-MS	65.6027	2	2	2	2	0.067	0.275	0.252	0.275	6.5	6.51718
1606	5/16/2019	train	Male	SP-MS	33.0493	1	2	1	3	0.068	0.297	0.273	0.292	6.5	6.45493
1672	6/20/2019	train	Female	RR-MS	45.6658	0	0	0	0	0.081	0.326	0.19	0.197	5.5	4.10754
1674	5/22/2019	val	Female	SP-MS	41.6904	0	0	1	2	0.083	0.301	0.185	0.195	4	4.01516
1677	7/3/2019	train	Male	PP-MS	19.4219	0	0	0	2	0.085	0.267	0.197	0.207	5	3.90697
1685	5/23/2019	val	Male	OIND	45.663	3	1	1	2	0.064	0.233	0.324	0.379	5.5	5.9528
3193	6/13/2019	train	Male	SP-MS	65.8904	0	0	1	2	0.07	0.328	0.273	0.297	6.5	6.23329
3199	8/22/2019	train	Female	OIND	36.9918	0	0	0	0	0.074	0.348	0.182	0.188	5	3.4501
3210	9/19/2019	val	Female	RR-MS	49.5726	0	0	0	3	0.069	0.365	0.204	0.212	4.5	4.20279
3216	9/5/2019	train	Male	OIND	27.7918	0	0	0	2	0.076	0.359	0.198	0.209	4	3.22883

## Sheet: SNRS
patientID	Date	cohort	gender	Diagnosis	Age	GM_Lesion_Load	Brainstem_Atrophy	Cerebellum_Atrophy	Medulla_Atrophy	Brainstem_Lesion_Load	Medulla_Lesion_Load	Vol_Lesions	Vol_NormalWM	Vol_VentricularCSF	Vol_SupratentorialWM	Vol_BrainParenchymalFr	measured_SNRS	predicted_SNRS
5	11/15/2018	train	Female	RR-MS	51.863	1	1	2	0	2	0	0.009	0.298	0.029	0.307	0.754	77	72.1419
6	3/9/2016	train	Male	RR-MS	52.3507	0	0	0	0	1	0	0.001	0.321	0.007	0.321	0.734	89	86.9158
8	9/12/2019	train	Female	RR-MS	44.5562	1	0	1	0	3	2	0.015	0.279	0.055	0.294	0.686	62	63.3426
9	11/7/2018	train	Male	RR-MS	41.9836	0	1	1	0	1	0	0.014	0.303	0.03	0.317	0.73	96	84.5011
10	5/1/2019	train	Female	RR-MS	60.8082	2	1	1	0	1	2	0.01	0.329	0.016	0.34	0.752	54	56.4822
14	2/28/2019	train	Male	RR-MS	34.4438	3	1	1	0	3	3	0.01	0.303	0.037	0.312	0.7	60	63.3372
16	1/20/2016	train	Male	RR-MS	37.9288	0	0	0	0	1	0	0.004	0.324	0.023	0.328	0.756	95	92.9819
17	2/14/2019	train	Female	RR-MS	67.4384	2	0	0	0	1	0	0.007	0.323	0.015	0.33	0.766	69	70.8426
18	8/15/2019	val	Female	SP-MS	51.8932	1	1	1	1	1	2	0.007	0.287	0.024	0.294	0.709	55	52.6362
28	3/14/2019	train	Male	PP-MS	70.3671	2	0	0	0	0	0	0.016	0.293	0.037	0.309	0.72	69	71.3639
29	4/25/2019	train	Male	SP-MS	59.7836	3	2	2	0	2	2	0.017	0.288	0.07	0.305	0.682	71	65.4661
38	6/27/2019	val	Male	RR-MS	50.7507	2	0	1	0	2	2	0.004	0.328	0.024	0.332	0.697	76	65.1375
43	5/17/2018	train	Female	RR-MS	56.6767	2	0	1	0	2	2	0.013	0.299	0.037	0.312	0.694	55	59.7025
45	12/20/2017	val	Female	RR-MS	52.7479	0	0	0	0	1	2	0.013	0.296	0.027	0.309	0.732	69	69.2005
54	7/25/2019	val	Male	SP-MS	58.2959	2	2	1	2	2	2	0.007	0.275	0.033	0.282	0.667	54	49.6237
56	8/4/2005	train	Male	RR-MS	34.6932	0	0	0	0	0	0	0.004	0.301	0.009	0.305	0.757	95	91.2872
57	3/15/2017	val	Female	RR-MS	58.3205	1	0	0	0	0	0	0.005	0.381	0.018	0.386	0.789	75	77.6726
58	1/4/2018	val	Female	RR-MS	49.5014	2	0	1	0	1	1	0.012	0.302	0.082	0.314	0.68	73	72.4707
68	5/31/2018	val	Female	SP-MS	71.3041	0	1	1	0	0	0	0.007	0.336	0.03	0.344	0.737	63	70.9073
76	3/29/2018	train	Female	CIS	62.063	0	1	0	0	0	0	0.004	0.298	0.04	0.302	0.742	71	72.3029
78	7/10/2013	val	Female	RR-MS	35.9616	1	2	1	0	2	1	0.005	0.342	0.029	0.347	0.746	92	73.1265
79	7/22/2015	val	Female	RR-MS	35.8164	0	0	1	0	1	0	0	0.34	0.016	0.34	0.784	99	88.9661
82	11/3/2016	val	Female	NIND	59.1753	0	0	1	0	0	0	0.002	0.33	0.009	0.332	0.788	87	76.8741
83	3/16/2016	train	Female	RR-MS	31.2822	0	0	0	0	0	2	0.003	0.353	0.019	0.356	0.795	71	76.3478
84	9/7/2017	train	Male	RR-MS	32.6301	2	1	2	0	3	2	0.002	0.343	0.016	0.345	0.721	75	69.7879
89	3/11/2015	val	Female	RR-MS	40.3178	0	0	0	0	0	1	0	0.338	0.007	0.338	0.789	82	91.1589
90	5/29/2019	train	Male	RR-MS	78.2192	0	2	2	1	2	0	0.011	0.276	0.045	0.288	0.669	63	61.4795
91	3/7/2019	train	Female	RR-MS	35.3507	0	0	0	0	1	0	0.001	0.31	0.022	0.311	0.744	100	94.6792
93	4/11/2019	val	Female	RR-MS	43.3562	1	1	1	1	1	2	0.007	0.33	0.012	0.336	0.764	62	58.6926
96	6/20/2019	train	Female	RR-MS	46.4247	0	0	0	1	2	2	0.002	0.31	0.01	0.312	0.769	68	66.4239
105	9/27/2018	train	Male	SP-MS	75.6219	1	1	0	1	3	2	0.006	0.266	0.06	0.271	0.646	54	52.5021
113	12/6/2018	train	Male	RR-MS	49.4877	0	1	0	0	1	2	0.007	0.32	0.015	0.327	0.755	54	58.7092
115	12/5/2018	val	Male	PP-MS	60.3014	2	3	2	3	2	3	0.012	0.254	0.037	0.267	0.689	26	43.63
120	12/6/2018	train	Male	RIS	58.1205	3	0	0	0	0	1	0.027	0.307	0.04	0.334	0.724	87	80.5619
127	1/17/2018	train	Female	NIND	59.3452	2	0	0	0	2	0	0.016	0.344	0.02	0.36	0.801	75	73.9437
128	10/31/2018	train	Male	RR-MS	42.5205	0	0	0	0	0	2	0.001	0.394	0.009	0.395	0.799	91	85.5778
130	11/8/2018	train	Female	PP-MS	58.4849	1	1	0	2	2	3	0.007	0.32	0.023	0.327	0.71	54	53.4862
133	12/12/2018	train	Male	PP-MS	63.3315	1	1	1	1	2	2	0.011	0.293	0.026	0.304	0.709	52	52.3234
136	4/20/2018	train	Male	PP-MS	57.863	1	0	0	0	0	2	0.011	0.285	0.032	0.295	0.642	66	66.043
138	11/15/2017	train	Female	SP-MS	64.2192	2	2	2	0	2	2	0.01	0.316	0.026	0.326	0.734	52	55.3639
144	8/11/2016	val	Male	RR-MS	45.7836	0	1	1	0	3	2	0.011	0.444	0.017	0.454	0.781	88	63.1851
145	9/19/2018	train	Male	PP-MS	63.1096	1	1	1	1	2	2	0.005	0.301	0.032	0.306	0.721	49	51.6347
146	7/18/2019	train	Male	RR-MS	37.7589	0	0	0	0	1	2	0.001	0.335	0.012	0.336	0.719	88	85.4222
147	1/18/2012	train	Female	RR-MS	53.3918	1	0	0	0	2	0	0.002	0.373	0.017	0.375	0.778	78	78.7507
149	3/10/2016	val	Male	SP-MS	54.9863	2	1	1	1	3	2	0.014	0.264	0.039	0.277	0.652	59	50.9148
154	11/2/2016	train	Female	RR-MS	46.4959	0	1	0	0	2	0	0.013	0.328	0.037	0.341	0.742	68	70.8932
156	8/24/2016	train	Male	RR-MS	44.2959	0	0	0	0	1	2	0.005	0.322	0.017	0.327	0.767	61	65.9501
157	5/24/2018	train	Male	PP-MS	69.6795	2	2	2	1	2	3	0.003	0.284	0.043	0.287	0.659	54	52.6718
159	10/26/2017	val	Female	SP-MS	70.0493	0	0	0	1	1	2	0	0.377	0.018	0.377	0.749	70	60.0053
162	4/11/2019	train	Female	RR-MS	39.2822	0	2	0	0	2	2	0.006	0.289	0.022	0.294	0.72	71	69.757
165	6/19/2019	train	Female	PP-MS	68.9233	1	1	1	1	2	2	0.003	0.315	0.027	0.318	0.75	53	53.3853
166	11/30/2016	val	Male	RR-MS	53.5616	1	0	0	1	0	2	0.006	0.356	0.029	0.362	0.757	69	60.5472
173	1/25/2017	train	Male	RR-MS	54.4877	3	0	0	0	2	2	0.006	0.345	0.033	0.351	0.778	65	67.098
178	8/15/2018	train	Female	RR-MS	49.5945	0	0	0	0	0	1	0.002	0.329	0.011	0.331	0.796	73	77.9649
179	5/9/2018	train	Female	PP-MS	55.2575	1	0	1	1	2	2	0.001	0.362	0.005	0.363	0.77	61	62.021
183	7/26/2018	train	Male	RR-MS	48.1589	2	0	0	0	2	2	0.006	0.329	0.034	0.336	0.763	62	65.1009
185	11/16/2016	val	Male	RR-MS	44.0301	0	0	0	0	1	2	0.001	0.332	0.031	0.333	0.746	75	76.3375
186	5/30/2018	train	Male	RR-MS	48.5973	2	0	0	1	2	2	0.008	0.301	0.038	0.309	0.731	62	62.3407
189	3/22/2012	val	Male	RR-MS	41.4959	0	0	0	0	1	2	0.017	0.311	0.007	0.328	0.746	87	79.6369
192	7/31/2019	train	Male	RR-MS	60.6192	1	2	2	1	3	2	0.012	0.283	0.041	0.295	0.648	38	44.8581
195	7/17/2019	val	Female	PP-MS	61.7945	3	0	0	0	1	0	0.012	0.342	0.015	0.354	0.8	58	74.632
197	11/10/2016	train	Male	RR-MS	66.4274	0	0	0	0	0	0	0.001	0.346	0.017	0.347	0.77	88	85.0201
202	10/23/2013	val	Female	RR-MS	32.5507	0	0	0	0	1	0	0.007	0.264	0.023	0.271	0.732	97	85.8934
204	5/3/2018	train	Male	RR-MS	64.0082	2	0	2	0	0	1	0.002	0.314	0.063	0.316	0.672	74	73.0758
206	5/31/2018	train	Female	CIS	43.537	0	0	0	0	1	2	0	0.343	0.01	0.343	0.789	83	81.4038
212	2/7/2019	train	Female	RR-MS	50.8192	2	0	1	1	2	2	0.002	0.319	0.021	0.322	0.748	68	64.0192
214	1/5/2017	val	Female	RR-MS	55.9836	0	0	0	0	0	1	0.001	0.375	0.013	0.376	0.769	81	82.5759
216	6/20/2018	val	Male	PP-MS	70.263	3	2	0	2	1	2	0.021	0.303	0.021	0.324	0.724	54	53.1208
221	8/27/2015	train	Male	RR-MS	32.6767	0	0	1	0	1	1	0.004	0.329	0.013	0.333	0.799	93	89.0979
227	4/24/2019	train	Female	RR-MS	31.2356	1	0	0	0	1	1	0.001	0.355	0.02	0.356	0.787	78	82.9219
229	1/18/2017	val	Female	RR-MS	32.674	0	0	0	0	1	0	0.003	0.371	0.012	0.374	0.759	80	87.6302
239	10/16/2013	train	Female	CIS	49.9671	0	0	0	0	0	1	0.001	0.382	0.013	0.382	0.8	91	88.1439
243	8/11/2016	val	Male	RR-MS	45.6986	0	0	1	0	0	1	0	0.343	0.015	0.343	0.779	86	81.5443
244	1/12/2017	train	Female	RR-MS	43.9836	0	0	0	0	2	1	0.001	0.366	0.014	0.367	0.783	91	88.1149
250	5/24/2017	train	Male	SP-MS	70.1342	2	2	2	1	2	2	0.044	0.254	0.068	0.298	0.654	52	51.3646
262	1/11/2017	train	Female	RR-MS	37.137	1	0	1	1	1	2	0.02	0.3	0.031	0.32	0.755	80	71.9111
263	1/12/2017	train	Male	RR-MS	24.1644	3	0	0	0	3	2	0.01	0.327	0.02	0.338	0.784	92	83.6787
265	8/1/2019	train	Male	RR-MS	56.2685	1	0	0	0	2	2	0.002	0.303	0.018	0.305	0.708	78	72.2365
266	6/26/2019	train	Female	SP-MS	44.4685	2	1	1	1	3	2	0.007	0.295	0.036	0.302	0.707	59	57.2565
274	3/4/2015	train	Male	SP-MS	31.2603	3	0	2	1	3	3	0.014	0.282	0.025	0.296	0.713	47	51.9442
279	11/2/2017	val	Male	PP-MS	53.0849	1	1	1	0	0	1	0.004	0.341	0.037	0.345	0.684	74	70.4049
280	9/4/2019	train	Female	PP-MS	53.8575	2	1	2	1	2	3	0.006	0.321	0.018	0.327	0.752	50	50.8787
282	7/26/2017	train	Male	RR-MS	58.5096	0	0	1	0	1	2	0.009	0.31	0.031	0.32	0.713	71	67.8264
287	7/27/2016	train	Male	PP-MS	50.5397	3	0	0	0	1	1	0.004	0.365	0.021	0.37	0.791	84	81.7941
288	7/17/2019	train	Female	CIS	46.3589	0	0	0	0	1	0	0.003	0.345	0.016	0.348	0.804	85	83.1613
290	10/19/2016	train	Female	SP-MS	64.4301	0	0	1	0	2	1	0.008	0.331	0.026	0.339	0.762	78	74.4781
294	3/1/2018	train	Female	RR-MS	34.4548	0	0	0	0	0	0	0.001	0.305	0.02	0.307	0.741	84	88.5383
295	2/28/2019	val	Male	RR-MS	48.463	2	0	1	0	3	2	0.001	0.31	0.025	0.311	0.693	75	66.5061
298	10/17/2018	train	Female	SP-MS	65.9616	2	2	2	2	2	2	0.037	0.247	0.046	0.283	0.681	44	45.8753
300	2/21/2019	train	Female	PP-MS	37.1342	2	0	1	1	2	2	0.006	0.308	0.026	0.315	0.763	71	68.5626
304	4/19/2018	val	Female	SP-MS	60.3808	0	1	0	0	2	2	0.001	0.348	0.011	0.349	0.758	68	65.4284
305	5/20/2015	train	Male	PP-MS	53.0192	1	0	0	3	1	2	0.105	0.225	0.033	0.331	0.714	59	58.8287
306	5/15/2019	train	Female	PP-MS	62.0164	1	0	0	0	1	2	0.004	0.347	0.015	0.351	0.78	60	63.071
308	9/22/2016	train	Male	RR-MS	35.4	1	0	0	0	2	1	0.002	0.325	0.012	0.327	0.759	90	87.1908
312	7/21/2016	train	Female	RR-MS	27.9726	0	0	0	0	1	2	0.002	0.332	0.012	0.335	0.792	93	88.2041
314	7/26/2017	val	Male	SP-MS	70.5753	2	2	2	1	3	3	0.025	0.278	0.044	0.303	0.709	50	49.8495
315	11/29/2018	train	Male	SP-MS	56.7589	1	2	2	1	2	2	0.014	0.283	0.021	0.297	0.74	58	54.6096
317	3/17/2016	train	Female	RR-MS	41.0356	2	0	0	0	2	2	0.032	0.273	0.027	0.305	0.725	70	70.4625
319	6/27/2019	train	Male	RR-MS	57.4055	0	1	0	1	1	1	0.008	0.263	0.037	0.271	0.727	72	66.4588
323	3/1/2018	val	Female	PP-MS	68.3151	0	0	0	1	1	3	0.003	0.306	0.016	0.309	0.752	52	58.8703
326	6/22/2017	val	Female	SP-MS	62.6767	1	1	1	1	2	2	0.003	0.353	0.047	0.356	0.723	42	56.4429
329	9/13/2018	val	Female	PP-MS	66.7781	2	2	2	1	3	3	0.015	0.257	0.066	0.272	0.666	42	48.6574
332	7/25/2019	val	Male	PP-MS	53.3945	3	2	2	1	3	3	0.012	0.258	0.031	0.27	0.656	39	45.0291
334	6/5/2015	train	Female	RR-MS	67.8822	0	0	0	0	0	1	0.006	0.526	0.033	0.532	0.764	80	78.1796
335	3/18/2015	train	Male	PP-MS	65.2959	3	0	1	3	3	2	0.002	0.335	0.016	0.337	0.719	56	57.1064
337	5/14/2015	val	Male	PP-MS	66.8329	0	0	0	1	1	2	0.003	0.36	0.027	0.364	0.748	65	59.1461
338	3/14/2019	train	Female	RR-MS	72.4301	1	0	0	1	2	1	0.017	0.303	0.058	0.32	0.675	61	61.8174
342	9/19/2019	train	Male	RR-MS	55.0082	0	0	0	0	1	1	0.003	0.327	0.019	0.331	0.767	78	76.8957
351	8/8/2019	train	Male	PP-MS	72.8849	1	1	1	1	1	3	0.002	0.27	0.027	0.272	0.679	43	47.0774
356	4/25/2018	train	Female	PP-MS	70.863	0	0	0	1	0	2	0.002	0.304	0.028	0.306	0.739	58	59.5998
357	6/13/2019	val	Female	RR-MS	43.3562	1	1	0	0	2	2	0.01	0.324	0.016	0.334	0.789	60	66.3844
359	5/9/2018	train	Female	RR-MS	49.7616	2	1	1	1	2	2	0.007	0.297	0.036	0.305	0.731	61	58.1946
365	7/30/2015	val	Female	PP-MS	46.3863	1	0	0	1	2	2	0	0.352	0.008	0.352	0.816	79	66.2981
366	9/3/2015	val	Female	PP-MS	60.0822	1	0	1	2	2	3	0.01	0.32	0.031	0.33	0.741	62	55.1999
368	9/16/2015	val	Male	PP-MS	56.5014	1	0	0	2	2	3	0.004	0.338	0.026	0.342	0.761	63	55.0205
369	9/2/2015	val	Male	PP-MS	52.9151	0	0	0	2	1	3	0.003	0.376	0.013	0.379	0.774	61	57.8192
371	9/23/2015	val	Male	SP-MS	51.5068	2	0	0	1	1	2	0.033	0.378	0.013	0.412	0.776	47	62.5124
372	8/5/2015	train	Female	PP-MS	67.7699	3	0	1	2	1	2	0.004	0.333	0.041	0.337	0.725	71	63.6159
373	5/16/2018	train	Male	PP-MS	58.2274	2	0	1	2	1	2	0.004	0.328	0.026	0.332	0.759	47	52.8117
376	10/8/2015	train	Male	PP-MS	64.0301	1	0	0	3	2	3	0.002	0.322	0.04	0.324	0.718	54	55.7096
379	5/2/2019	train	Female	SP-MS	69.1589	0	0	2	2	2	2	0.009	0.337	0.019	0.347	0.743	57	57.3042
380	9/4/2019	train	Female	PP-MS	54.1123	1	0	0	1	2	2	0.001	0.356	0.011	0.357	0.783	62	62.7564
384	11/6/2013	train	Female	RR-MS	32.4712	0	0	0	0	1	0	0.004	0.317	0.034	0.322	0.758	100	94.9323
385	3/26/2015	train	Female	SP-MS	61.9781	2	1	2	1	3	2	0.025	0.295	0.04	0.32	0.714	57	54.1599
387	5/21/2014	val	Male	PP-MS	55.8548	1	1	0	1	1	2	0.015	0.283	0.06	0.298	0.705	82	54.4816
388	10/21/2015	val	Male	PP-MS	62.9342	2	0	1	1	1	2	0.005	0.344	0.019	0.349	0.754	68	57.9262
391	4/25/2019	train	Female	PP-MS	66.2795	1	0	0	1	2	3	0.007	0.307	0.026	0.314	0.724	58	57.6378
392	10/23/2014	val	Male	SP-MS	61.6877	0	1	1	1	2	2	0.004	0.335	0.028	0.339	0.745	57	58.2852
394	9/24/2015	train	Male	PP-MS	73.3014	0	0	1	1	2	3	0.007	0.331	0.031	0.338	0.723	68	63.4826
395	4/9/2015	train	Female	SP-MS	50.1014	2	1	2	1	3	3	0.004	0.301	0.017	0.305	0.771	48	49.5472
400	12/13/2018	train	Male	PP-MS	53.5315	3	2	1	2	3	3	0.007	0.293	0.019	0.3	0.718	36	42.6164
401	5/23/2019	train	Female	SP-MS	71.4822	1	0	0	1	3	3	0.007	0.32	0.02	0.327	0.765	51	53.5363
402	6/6/2018	val	Female	PP-MS	60.1726	3	1	0	1	3	3	0.016	0.288	0.031	0.304	0.698	57	52.169
405	1/12/2017	train	Female	RR-MS	32.2466	0	0	0	0	1	0	0.001	0.337	0.013	0.338	0.804	91	91.6951
409	5/2/2018	train	Male	PP-MS	56.0082	1	1	1	1	3	2	0.007	0.321	0.023	0.328	0.757	49	51.6085
412	2/10/2016	train	Female	PP-MS	64.4329	1	0	0	1	2	2	0.014	0.323	0.023	0.338	0.755	66	62.7082
413	11/9/2017	train	Female	SP-MS	58.3808	2	1	2	2	2	3	0.009	0.294	0.046	0.303	0.714	44	47.0501
414	2/27/2019	train	Female	RR-MS	36.4329	0	0	0	0	1	1	0.002	0.357	0.005	0.359	0.83	89	86.0423
418	1/4/2017	train	Female	RR-MS	38.1205	2	0	0	0	2	1	0.001	0.362	0.015	0.363	0.787	87	85.6724
419	3/19/2015	train	Male	SP-MS	66.9562	2	1	1	0	1	1	0.028	0.285	0.069	0.313	0.674	67	68.1478
420	11/2/2016	val	Male	RR-MS	46.7945	1	0	0	0	1	1	0.002	0.364	0.016	0.366	0.792	86	81.8898
578	6/24/2015	train	Male	PP-MS	43.5123	0	0	0	3	0	2	0.003	0.336	0.016	0.339	0.775	53	58.7724
579	6/21/2017	train	Male	SP-MS	58.5479	2	0	1	0	2	2	0.009	0.291	0.027	0.3	0.669	56	59.3542
580	6/12/2019	val	Male	PP-MS	66.3671	1	1	2	2	2	3	0.011	0.273	0.051	0.284	0.667	37	48.3711
583	11/15/2018	val	Male	PP-MS	64.2904	2	0	1	0	2	2	0.006	0.31	0.027	0.316	0.731	67	60.8634
597	2/7/2018	train	Female	HD	42.463	1	0	0	0	0	0	0.003	0.346	0.065	0.349	0.743	94	88.0284
599	6/21/2018	train	Female	PP-MS	61.6521	3	2	1	1	3	2	0.009	0.298	0.014	0.307	0.753	52	52.3215
600	11/12/2015	train	Male	HD	35.9699	0	0	0	0	0	0	0	0.33	0.009	0.33	0.779	100	95.8604
601	5/22/2019	train	Female	PP-MS	65.811	0	0	1	0	0	1	0.002	0.295	0.014	0.297	0.774	70	72.3251
605	3/15/2018	train	Male	HD	60.8247	0	0	0	0	0	0	0.001	0.317	0.034	0.317	0.721	88	85.6583
606	1/25/2018	train	Male	PP-MS	70.3205	3	2	2	2	3	2	0.01	0.304	0.035	0.314	0.696	34	41.9626
612	5/4/2016	train	Female	SP-MS	34.9863	3	1	1	1	3	3	0.036	0.28	0.064	0.317	0.692	59	56.2697
616	1/24/2019	val	Male	PP-MS	64.1753	0	0	0	2	1	1	0.005	0.301	0.019	0.306	0.723	58	63.7291
617	1/31/2018	train	Female	HD	44.6466	0	0	0	0	0	0	0.002	0.361	0.007	0.364	0.816	92	86.5231
618	9/4/2019	val	Female	SP-MS	44.5479	1	1	1	2	3	3	0.009	0.34	0.032	0.348	0.765	39	51.9962
621	6/15/2016	val	Male	PP-MS	59.1041	0	1	1	2	2	3	0.014	0.335	0.03	0.348	0.761	54	56.6821
622	7/12/2017	train	Female	PP-MS	52.0082	3	1	1	1	3	3	0.034	0.292	0.028	0.326	0.763	49	50.3618
632	9/20/2017	train	Male	PP-MS	61.6438	2	0	0	0	1	2	0.002	0.334	0.011	0.336	0.759	61	64.9952
636	3/29/2017	train	Female	PP-MS	66.726	2	2	3	2	2	3	0.014	0.341	0.018	0.354	0.745	54	52.6942
637	7/31/2019	train	Male	SP-MS	68.7014	1	2	1	1	2	2	0.007	0.29	0.022	0.297	0.724	56	54.5096
638	4/3/2019	val	Female	PP-MS	52.6438	2	0	0	1	2	2	0.004	0.321	0.011	0.325	0.773	59	62.2919
640	9/15/2016	train	Male	PP-MS	38.9123	1	0	0	1	2	2	0.002	0.334	0.014	0.336	0.779	75	71.5886
646	11/30/2016	train	Male	PP-MS	53.9068	1	0	1	0	1	2	0.001	0.359	0.021	0.36	0.763	71	69.4558
666	6/21/2017	val	Male	PP-MS	67.526	2	1	2	2	3	2	0.015	0.271	0.073	0.286	0.66	54	48.9731
674	1/31/2018	train	Female	PP-MS	60.0247	2	0	1	1	3	3	0.005	0.319	0.032	0.324	0.748	46	51.0787
676	3/22/2017	val	Male	PP-MS	50.3288	0	0	1	0	1	3	0.002	0.352	0.019	0.354	0.789	59	72.1204
677	6/14/2018	train	Male	PP-MS	60.1973	0	0	1	1	0	1	0.001	0.337	0.04	0.338	0.747	61	64.6012
680	7/18/2018	train	Female	PP-MS	55.4904	3	1	2	2	2	3	0.018	0.301	0.02	0.32	0.742	50	49.6585
684	11/28/2018	train	Male	PP-MS	64.8849	1	0	1	1	2	3	0.001	0.34	0.021	0.342	0.753	62	59.9247
690	4/25/2019	val	Female	SP-MS	65.2493	0	0	0	2	1	3	0.009	0.351	0.015	0.36	0.769	38	56.3786
715	9/26/2019	val	Male	SP-MS	56.9096	3	1	1	1	3	2	0.026	0.281	0.05	0.307	0.664	37	52.6382
725	1/24/2018	train	Female	NIND	50.3014	0	0	0	0	0	0	0.006	0.369	0.016	0.375	0.811	90	85.2166
736	4/25/2018	val	Female	PP-MS	65.8164	3	1	0	2	3	3	0.018	0.293	0.025	0.311	0.749	42	49.4853
737	3/25/2015	val	Male	SP-MS	68.8329	1	0	0	0	1	2	0.007	0.321	0.032	0.328	0.731	69	64.3883
744	10/11/2017	train	Female	SP-MS	52.5096	1	0	1	2	1	3	0.002	0.346	0.017	0.349	0.783	50	53.5303
749	6/14/2018	val	Female	SP-MS	66.0384	1	2	2	2	2	3	0.004	0.293	0.031	0.297	0.727	39	50.0287
770	11/4/2015	train	Male	PP-MS	54.2712	0	0	0	0	0	3	0.003	0.361	0.021	0.365	0.778	71	69.9063
788	10/11/2017	train	Female	PP-MS	63.2849	2	0	0	1	2	3	0.004	0.371	0.023	0.375	0.774	50	53.9278
794	8/30/2018	train	Female	RR-MS	42.2438	0	1	1	0	2	1	0.007	0.31	0.029	0.317	0.752	66	71.3575
808	3/10/2016	val	Male	RR-MS	45.6849	0	0	0	0	1	1	0.004	0.348	0.018	0.352	0.768	93	82.0148
811	8/24/2016	train	Female	PP-MS	57.4575	0	0	0	0	0	2	0	0.369	0.015	0.37	0.779	63	68.3043
812	3/27/2019	train	Female	PP-MS	66.8329	2	1	0	1	2	3	0.002	0.319	0.014	0.321	0.776	53	54.239
814	7/19/2018	val	Male	RR-MS	58.9836	3	0	1	0	2	2	0.028	0.308	0.057	0.336	0.698	61	66.273
827	2/17/2016	train	Female	RR-MS	46.5288	1	0	0	0	1	0	0.005	0.336	0.039	0.341	0.757	80	79.689
838	6/19/2019	train	Male	NIND	57.7973	2	3	0	1	2	1	0.023	0.274	0.062	0.297	0.677	59	57.4373
840	2/8/2018	val	Male	NIND	57.5562	0	0	0	0	0	0	0	0.355	0.013	0.355	0.751	92	86.0402
846	3/7/2018	train	Male	RR-MS	40.063	1	0	0	0	2	2	0.014	0.313	0.029	0.327	0.747	75	74.0265
850	1/31/2018	val	Male	HD	46.6658	0	0	0	0	0	0	0.004	0.366	0.011	0.37	0.791	95	82.1862
860	11/2/2016	train	Male	PP-MS	66.5452	0	0	0	1	0	3	0.002	0.307	0.023	0.309	0.733	60	59.4284
867	10/24/2018	train	Female	RR-MS	33.4247	0	0	0	0	1	1	0.001	0.34	0.004	0.341	0.811	96	91.1928
882	3/6/2019	val	Female	SP-MS	48.1589	2	2	0	2	3	3	0.016	0.326	0.014	0.341	0.784	56	52.6891
909	1/17/2019	val	Female	RR-MS	44.5397	1	0	0	0	0	1	0.003	0.337	0.01	0.34	0.79	87	82.2309
910	1/24/2019	train	Female	SP-MS	42.4192	2	1	2	1	2	3	0.007	0.29	0.035	0.297	0.713	56	54.1182
916	7/5/2018	train	Female	RR-MS	41.1562	0	0	0	0	1	0	0.01	0.319	0.013	0.329	0.781	96	91.5758
920	6/28/2017	train	Female	SP-MS	42.2575	2	1	2	2	3	3	0.011	0.308	0.017	0.319	0.783	35	42.3677
928	7/12/2018	train	Female	RR-MS	40.7205	1	0	0	0	0	1	0.018	0.33	0.011	0.349	0.787	86	84.5434
936	4/2/2015	train	Female	HD	52.611	0	0	0	0	0	0	0	0.36	0.017	0.36	0.786	96	91.6687
938	5/10/2018	train	Female	HD	41.2082	0	0	0	0	0	0	0	0.34	0.007	0.34	0.789	94	92.3639
944	1/29/2016	train	Female	HD	52.7068	0	0	0	0	0	0	0.003	0.336	0.022	0.339	0.779	97	87.2949
960	3/19/2015	train	Male	SP-MS	22.0301	1	3	2	1	3	1	0.017	0.249	0.029	0.266	0.731	39	43.5367
966	2/21/2018	train	Male	HD	60.3589	0	0	0	0	0	0	0.002	0.349	0.016	0.351	0.758	91	84.6312
980	6/5/2019	val	Female	PP-MS	64.1644	0	1	0	1	2	2	0.002	0.32	0.012	0.322	0.78	62	58.8805
995	4/11/2019	train	Female	PP-MS	59.6137	0	1	1	1	3	2	0.006	0.331	0.018	0.337	0.786	61	58.3175
1000	4/11/2019	train	Male	PP-MS	51.8849	1	0	0	0	1	3	0.003	0.319	0.016	0.322	0.775	67	67.7126
1016	7/18/2019	train	Female	RR-MS	48.6603	0	0	0	0	1	2	0.005	0.32	0.022	0.325	0.773	69	68.1575
1021	6/13/2019	train	Female	RR-MS	54.0137	2	0	0	0	3	2	0.005	0.347	0.014	0.351	0.784	69	67.7136
1024	9/18/2019	train	Male	PP-MS	29.5836	2	3	3	3	3	3	0.031	0.232	0.043	0.262	0.709	23	34.9188
1047	5/12/2015	val	Female	RR-MS	43.789	0	0	0	0	1	2	0.006	0.289	0.007	0.295	0.652	76	74.2022
1049	6/23/2016	train	Female	RR-MS	33.0329	0	0	0	0	3	2	0.005	0.341	0.012	0.346	0.794	81	81.168
1062	8/23/2018	train	Male	PP-MS	64.5397	0	2	3	0	0	2	0.008	0.32	0.017	0.328	0.744	44	52.2403
1073	2/21/2018	train	Female	HD	35.7973	0	0	0	0	0	0	0.001	0.341	0.014	0.342	0.798	94	91.8827
1088	9/12/2019	train	Male	SP-MS	60.5836	1	1	1	2	2	2	0.006	0.303	0.031	0.309	0.711	53	52.0331
1092	7/3/2019	val	Female	SP-MS	48.2274	0	2	2	2	2	3	0.008	0.311	0.017	0.319	0.765	52	52.6667
1128	4/5/2018	train	Female	HD	50.4767	0	0	0	0	0	0	0	0.35	0.008	0.35	0.781	96	92.1042
1145	7/18/2019	train	Male	SP-MS	49.5918	1	1	1	2	2	3	0.001	0.336	0.011	0.337	0.729	54	54.927
1165	4/12/2017	train	Female	PP-MS	59.4356	3	2	2	1	3	3	0.012	0.292	0.056	0.305	0.696	52	50.2166
1207	10/11/2017	train	Female	RR-MS	40.9863	2	1	2	1	3	3	0.018	0.273	0.024	0.291	0.733	54	51.8061
1213	4/12/2018	train	Female	SP-MS	61.2192	3	0	0	0	2	1	0.009	0.357	0.02	0.366	0.792	71	74.3748
1214	3/24/2016	val	Male	RR-MS	39.9534	0	0	1	0	0	1	0.001	0.348	0.015	0.349	0.765	78	83.8011
1225	1/3/2019	val	Male	CIS	47.6932	0	0	0	0	1	0	0.002	0.35	0.008	0.351	0.805	84	84.8836
1245	8/16/2017	train	Female	NIND	53.8192	0	0	0	0	0	0	0.003	0.386	0.011	0.389	0.824	71	74.7019
1248	8/30/2017	train	Female	NIND	60.126	0	0	0	0	0	0	0.003	0.329	0.014	0.332	0.796	76	75.7652
1264	3/8/2018	val	Female	NIND	20.8466	0	0	0	0	0	0	0	0.291	0.009	0.291	0.775	81	89.4472
1272	6/27/2018	train	Female	RR-MS	59.9781	0	1	0	0	2	1	0.013	0.243	0.054	0.256	0.637	71	70.3342
1283	3/14/2019	train	Female	RR-MS	44.0877	1	0	0	0	2	1	0.005	0.319	0.022	0.324	0.778	71	75.5203
1338	1/18/2018	train	Male	NIND	40.4384	0	0	0	0	0	0	0	0.367	0.009	0.367	0.755	87	89.262
1361	10/12/2017	train	Female	RR-MS	32.1973	0	0	0	0	1	2	0	0.323	0.01	0.323	0.74	89	86.4962
1364	1/2/2019	val	Female	OIND	39.9616	0	0	0	0	0	1	0.003	0.333	0.01	0.336	0.802	73	86.7751
1377	11/1/2017	train	Female	CIS	26.7562	0	0	0	0	3	1	0.008	0.326	0.007	0.334	0.835	96	90.7774
1379	8/23/2017	train	Female	NIND	56.0466	0	0	0	0	0	0	0.004	0.338	0.023	0.342	0.763	63	72.0728
1382	9/28/2017	train	Male	NIND	39.0685	0	0	0	0	0	0	0.004	0.361	0.011	0.365	0.797	75	81.3413
1383	4/3/2019	train	Male	OIND	38.9151	1	0	0	0	0	1	0.009	0.321	0.018	0.33	0.759	84	84.499
1390	7/18/2019	train	Female	RR-MS	48.8055	1	1	1	0	2	0	0.001	0.323	0.011	0.324	0.753	65	69.7614
1396	3/20/2019	train	Female	SP-MS	47.1562	0	0	0	0	0	0	0.003	0.341	0.011	0.344	0.819	64	73.3265
1418	6/27/2018	train	Male	PP-MS	55.8932	2	1	0	1	3	2	0.023	0.29	0.032	0.313	0.723	42	49.1802
1422	7/24/2019	train	Female	SP-MS	61.1315	0	1	1	2	2	2	0.005	0.311	0.013	0.316	0.774	58	56.9357
1434	8/28/2019	train	Female	PP-MS	58.7918	0	0	0	2	1	3	0	0.335	0.017	0.335	0.806	49	54.5302
1443	6/6/2019	train	Female	PP-MS	63.0301	3	0	0	2	1	2	0.004	0.342	0.025	0.346	0.749	52	55.1392
1446	8/22/2019	train	Female	PP-MS	65.4219	0	1	0	2	1	3	0.001	0.356	0.01	0.357	0.778	57	57.3488
1450	3/28/2019	train	Female	NIND	55.4685	0	0	0	0	0	0	0.002	0.344	0.016	0.346	0.783	72	76.5042
1459	12/6/2018	val	Female	HD	40.1178	0	0	0	0	0	0	0	0.324	0.019	0.324	0.747	100	91.3688
1461	5/16/2019	train	Male	HD	36.8849	0	0	0	0	0	0	0	0.368	0.015	0.369	0.745	94	90.9034
1470	8/7/2018	val	Female	pOIND	12.3342	0	0	0	0	1	0	0.003	0.291	0.01	0.294	0.788	83	87.4461
1471	2/27/2019	train	Male	RR-MS	32.7863	3	3	3	1	2	1	0.025	0.267	0.035	0.292	0.715	40	46.872
1472	9/5/2019	val	Female	PP-MS	66.6685	2	1	0	1	2	2	0.001	0.315	0.022	0.316	0.754	56	56.3099
1476	10/3/2019	train	Female	SP-MS	66.2219	2	2	1	1	2	2	0.011	0.279	0.037	0.29	0.673	56	54.3559
1479	2/14/2019	val	Female	RR-MS	46.3589	1	0	0	0	1	3	0.008	0.333	0.018	0.342	0.739	79	69.2056
1491	12/19/2018	train	Male	RR-MS	34.9863	2	0	0	0	2	3	0.002	0.349	0.009	0.351	0.778	88	83.1452
1496	10/18/2018	val	Male	SP-MS	40.1616	3	1	2	1	3	3	0.004	0.251	0.041	0.255	0.651	41	45.6746
1498	10/2/2019	val	Female	SP-MS	60.9562	2	1	1	2	2	2	0.015	0.294	0.02	0.309	0.749	57	51.3413
1500	9/26/2019	val	Male	OIND	34.0055	0	0	0	0	0	0	0.001	0.378	0.011	0.378	0.782	73	88.9867
1501	6/12/2019	val	Female	SP-MS	62.6247	2	2	0	1	3	1	0.037	0.283	0.023	0.32	0.735	52	57.4802
1502	7/17/2019	train	Male	SP-MS	67.5425	2	0	0	2	2	3	0.004	0.351	0.023	0.355	0.756	53	53.8756
1503	5/16/2019	train	Female	PP-MS	59.6932	1	0	0	1	2	2	0	0.333	0.017	0.333	0.737	67	63.5169
1516	12/13/2018	train	Male	RR-MS	61.2082	0	0	0	0	0	0	0.001	0.294	0.067	0.294	0.658	89	84.3329
1519	1/23/2019	train	Female	RR-MS	43.7863	0	2	1	2	2	2	0.023	0.315	0.019	0.337	0.773	55	56.1791
1521	6/6/2019	train	Female	PP-MS	64.463	0	2	0	2	1	1	0.003	0.304	0.031	0.307	0.739	63	62.3824
1525	6/5/2019	val	Female	SP-MS	54.7616	1	1	1	0	3	3	0.009	0.327	0.017	0.336	0.774	65	60.2591
1526	7/17/2019	train	Female	SP-MS	59.0603	2	1	1	2	2	2	0.002	0.331	0.017	0.332	0.741	48	51.3117
1529	3/6/2019	train	Male	SP-MS	59.1589	2	1	0	0	3	2	0.005	0.35	0.015	0.355	0.785	55	59.1738
1530	2/13/2019	train	Male	SP-MS	64.9616	2	2	2	1	3	2	0.016	0.273	0.05	0.289	0.681	54	52.0369
1534	11/14/2018	val	Male	CIS	36.1452	1	0	0	0	2	0	0.007	0.324	0.01	0.331	0.793	88	85.3618
1535	8/21/2019	val	Female	SP-MS	62.4822	0	1	1	1	2	1	0.002	0.332	0.007	0.334	0.8	53	63.5153
1537	6/6/2019	train	Female	RR-MS	42.7781	0	1	1	0	2	2	0.001	0.344	0.02	0.344	0.759	63	65.614
1542	9/19/2019	val	Female	NIND	46.8849	0	0	0	0	1	0	0.001	0.37	0.011	0.371	0.76	92	86.4823
1545	9/25/2019	val	Female	SP-MS	54.6877	1	0	0	0	1	0	0.003	0.286	0.015	0.289	0.766	62	73.6402
1546	9/5/2019	train	Male	SP-MS	38.0411	3	2	2	1	3	3	0.023	0.247	0.062	0.27	0.673	40	44.0361
1550	1/10/2019	train	Male	NIND	43.8137	0	0	0	0	0	0	0	0.333	0.013	0.333	0.75	94	92.3546
1551	12/19/2018	val	Female	HD	50.063	0	0	0	0	0	0	0.005	0.337	0.013	0.342	0.784	88	81.4086
1556	9/5/2019	train	Female	SP-MS	64.5589	3	2	2	1	3	3	0.013	0.271	0.053	0.284	0.661	49	48.6134
1558	3/13/2019	val	Female	RR-MS	48.5562	1	0	0	0	1	0	0.002	0.35	0.019	0.352	0.749	67	83.076
1559	8/15/2019	train	Female	CIS	25.7068	1	0	0	0	2	1	0.001	0.357	0.008	0.358	0.796	97	90.543
1563	8/1/2019	train	Female	RR-MS	33.8384	2	1	0	1	3	3	0.006	0.321	0.036	0.327	0.712	60	58.9282
1568	4/3/2019	train	Female	PP-MS	67.3863	2	0	0	1	1	1	0.008	0.326	0.031	0.334	0.766	64	63.6515
1578	9/12/2019	train	Female	RR-MS	65.0082	3	1	0	1	3	2	0.004	0.31	0.023	0.314	0.718	61	56.8772
1579	7/24/2019	val	Female	NIND	46.7534	0	0	0	0	0	0	0.004	0.288	0.025	0.292	0.756	75	80.2821
1580	2/21/2019	val	Female	HD	53.6712	0	0	0	0	0	0	0	0.361	0.02	0.361	0.79	94	85.9264
1585	3/27/2019	train	Male	PP-MS	54.4548	3	0	0	0	3	2	0.027	0.324	0.026	0.351	0.727	78	73.5996
1604	5/29/2019	train	Male	SP-MS	64.6548	1	3	1	3	1	3	0.008	0.285	0.028	0.293	0.719	35	42.4878
1605	7/10/2019	val	Male	PP-MS	65.6027	3	2	2	2	3	2	0.024	0.275	0.023	0.299	0.725	47	46.4533
1606	5/16/2019	val	Male	SP-MS	33.0493	2	1	2	1	3	3	0.003	0.297	0.019	0.3	0.708	57	52.5744
1672	6/20/2019	train	Female	RR-MS	45.6658	0	0	0	0	2	0	0.004	0.326	0.007	0.33	0.803	76	78.6423
1674	5/22/2019	train	Female	SP-MS	41.6904	2	0	0	1	3	2	0.01	0.301	0.01	0.311	0.805	65	65.3618
1677	7/3/2019	val	Male	PP-MS	19.4219	2	0	0	0	3	2	0.036	0.267	0.01	0.303	0.793	54	77.8358
1685	5/23/2019	val	Male	OIND	45.663	2	3	1	1	2	2	0.033	0.233	0.055	0.266	0.621	54	46.9002
3193	6/13/2019	train	Male	SP-MS	65.8904	1	0	0	1	2	2	0.006	0.328	0.024	0.334	0.703	52	56.2866
3199	8/22/2019	train	Female	OIND	36.9918	0	0	0	0	1	0	0	0.348	0.006	0.348	0.812	68	79.4106
3210	9/19/2019	val	Female	RR-MS	49.5726	2	0	0	0	1	3	0.002	0.365	0.008	0.367	0.788	73	75.7023
3216	9/5/2019	train	Male	OIND	27.7918	1	0	0	0	2	2	0	0.359	0.011	0.36	0.791	77	80.2557

## Sheet: Combi
patientID	Date	cohort	gender	Diagnosis	Age	Brainstem_Atrophy	Medulla_Atrophy	Medulla_Lesion_Load	Vol_NormalWM	Vol_VentricularCSF	measured_CombiWISE	predicted_CombiWise
5	11/15/2018	train	Female	RR-MS	51.863	1	0	0	0.298	0.029	25.0979	28.7955
6	3/9/2016	train	Male	RR-MS	52.3507	0	0	0	0.321	0.007	15.2842	22.4087
8	9/12/2019	val	Female	RR-MS	44.5562	0	0	2	0.279	0.055	39.5581	33.6474
9	11/7/2018	val	Male	RR-MS	41.9836	1	0	0	0.303	0.03	10.3195	28.5205
10	5/1/2019	train	Female	RR-MS	60.8082	1	0	2	0.329	0.016	43.8335	44.0706
14	2/28/2019	val	Male	RR-MS	34.4438	1	0	3	0.303	0.037	35.735	27.7745
16	1/20/2016	train	Male	RR-MS	37.9288	0	0	0	0.324	0.023	13.2985	12.3094
17	2/14/2019	train	Female	RR-MS	67.4384	0	0	0	0.323	0.015	27.5596	30.2427
18	8/15/2019	train	Female	SP-MS	51.8932	1	1	2	0.287	0.024	42.3625	45.0617
28	3/14/2019	val	Male	PP-MS	70.3671	0	0	0	0.293	0.037	33.5389	32.8033
29	4/25/2019	val	Male	SP-MS	59.7836	2	0	2	0.288	0.07	28.3529	50.4719
38	6/27/2019	train	Male	RR-MS	50.7507	0	0	2	0.328	0.024	32.5189	32.4331
43	5/17/2018	train	Female	RR-MS	56.6767	0	0	2	0.299	0.037	44.1553	39.292
45	12/20/2017	train	Female	RR-MS	52.7479	0	0	2	0.296	0.027	30.4416	30.7115
54	7/25/2019	train	Male	SP-MS	58.2959	2	2	2	0.275	0.033	56.6377	58.2309
56	8/4/2005	train	Male	RR-MS	34.6932	0	0	0	0.301	0.009	3.97957	8.56293
57	3/15/2017	train	Female	RR-MS	58.3205	0	0	0	0.381	0.018	25.8435	24.4257
58	1/4/2018	val	Female	RR-MS	49.5014	0	0	1	0.302	0.082	26.8358	26.7464
68	5/31/2018	val	Female	SP-MS	71.3041	1	0	0	0.336	0.03	40.4442	33.7335
76	3/29/2018	train	Female	CIS	62.063	1	0	0	0.298	0.04	35.1277	33.8018
78	7/10/2013	train	Female	RR-MS	35.9616	2	0	1	0.342	0.029	11.4442	16.2146
79	7/22/2015	val	Female	RR-MS	35.8164	0	0	0	0.34	0.016	7.04332	12.0159
82	11/3/2016	train	Female	NIND	59.1753	0	0	0	0.33	0.009	28.0747	28.917
83	3/16/2016	val	Female	RR-MS	31.2822	0	0	2	0.353	0.019	27.1431	22.1452
84	9/7/2017	val	Male	RR-MS	32.6301	1	0	2	0.343	0.016	30.7058	27.0175
89	3/11/2015	val	Female	RR-MS	40.3178	0	0	1	0.338	0.007	17.9083	17.0567
90	5/29/2019	train	Male	RR-MS	78.2192	2	1	0	0.276	0.045	39.9617	44.2089
91	3/7/2019	train	Female	RR-MS	35.3507	0	0	0	0.31	0.022	3.25827	7.40181
93	4/11/2019	train	Female	RR-MS	43.3562	1	1	2	0.33	0.012	41.9976	40.4921
96	6/20/2019	train	Female	RR-MS	46.4247	0	1	2	0.31	0.01	36.1738	35.354
105	9/27/2018	train	Male	SP-MS	75.6219	1	1	2	0.266	0.06	53.0638	48.0113
113	12/6/2018	val	Male	RR-MS	49.4877	1	0	2	0.32	0.015	45.2222	39.3631
115	12/5/2018	val	Male	PP-MS	60.3014	3	3	3	0.254	0.037	81.8197	65.6428
120	12/6/2018	val	Male	RIS	58.1205	0	0	1	0.307	0.04	16.6545	32.856
127	1/17/2018	train	Female	NIND	59.3452	0	0	0	0.344	0.02	35.797	35.1278
128	10/31/2018	train	Male	RR-MS	42.5205	0	0	2	0.394	0.009	14.3908	20.2335
130	11/8/2018	train	Female	PP-MS	58.4849	1	2	3	0.32	0.023	57.0147	56.7914
133	12/12/2018	val	Male	PP-MS	63.3315	1	1	2	0.293	0.026	45.3922	48.3303
136	4/20/2018	train	Male	PP-MS	57.863	0	0	2	0.285	0.032	36.8575	36.855
138	11/15/2017	train	Female	SP-MS	64.2192	2	0	2	0.316	0.026	54.2594	54.0743
144	8/11/2016	val	Male	RR-MS	45.7836	1	0	2	0.444	0.017	15.7069	36.2312
145	9/19/2018	train	Male	PP-MS	63.1096	1	1	2	0.301	0.032	49.0887	48.6325
146	7/18/2019	train	Male	RR-MS	37.7589	0	0	2	0.335	0.012	16.0363	20.0106
147	1/18/2012	train	Female	RR-MS	53.3918	0	0	0	0.373	0.017	21.5051	21.3496
149	3/10/2016	val	Male	SP-MS	54.9863	1	1	2	0.264	0.039	50.1814	48.5227
154	11/2/2016	train	Female	RR-MS	46.4959	1	0	0	0.328	0.037	35.9243	32.5378
156	8/24/2016	train	Male	RR-MS	44.2959	0	0	2	0.322	0.017	48.4254	37.5271
157	5/24/2018	val	Male	PP-MS	69.6795	2	1	3	0.284	0.043	63.6734	54.77
159	10/26/2017	train	Female	SP-MS	70.0493	0	1	2	0.377	0.018	39.996	41.272
162	4/11/2019	train	Female	RR-MS	39.2822	2	0	2	0.289	0.022	25.3201	28.5222
165	6/19/2019	val	Female	PP-MS	68.9233	1	1	2	0.315	0.027	48.4862	48.9112
166	11/30/2016	val	Male	RR-MS	53.5616	0	1	2	0.356	0.029	31.6818	42.4836
173	1/25/2017	val	Male	RR-MS	54.4877	0	0	2	0.345	0.033	33.7224	35.4719
178	8/15/2018	val	Female	RR-MS	49.5945	0	0	1	0.329	0.011	28.2379	25.3677
179	5/9/2018	val	Female	PP-MS	55.2575	0	1	2	0.362	0.005	46.5097	34.5769
183	7/26/2018	train	Male	RR-MS	48.1589	0	0	2	0.329	0.034	38.2226	35.3356
185	11/16/2016	train	Male	RR-MS	44.0301	0	0	2	0.332	0.031	29.3934	29.22
186	5/30/2018	val	Male	RR-MS	48.5973	0	1	2	0.301	0.038	36.5813	43.4396
189	3/22/2012	train	Male	RR-MS	41.4959	0	0	2	0.311	0.007	15.9529	19.3079
192	7/31/2019	train	Male	RR-MS	60.6192	2	1	2	0.283	0.041	58.3464	53.5327
195	7/17/2019	train	Female	PP-MS	61.7945	0	0	0	0.342	0.015	42.9117	36.0212
197	11/10/2016	train	Male	RR-MS	66.4274	0	0	0	0.346	0.017	13.8779	21.6162
202	10/23/2013	val	Female	RR-MS	32.5507	0	0	0	0.264	0.023	7.00175	18.2033
204	5/3/2018	train	Male	RR-MS	64.0082	0	0	1	0.314	0.063	35.0994	33.1035
206	5/31/2018	val	Female	CIS	43.537	0	0	2	0.343	0.01	18.6037	27.0955
212	2/7/2019	train	Female	RR-MS	50.8192	0	1	2	0.319	0.021	31.6186	37.0558
214	1/5/2017	train	Female	RR-MS	55.9836	0	0	1	0.375	0.013	20.3528	22.2498
216	6/20/2018	val	Male	PP-MS	70.263	2	2	2	0.303	0.021	47.535	55.6651
221	8/27/2015	train	Male	RR-MS	32.6767	0	0	1	0.329	0.013	12.2374	12.5832
227	4/24/2019	train	Female	RR-MS	31.2356	0	0	1	0.355	0.02	20.1245	15.8032
229	1/18/2017	train	Female	RR-MS	32.674	0	0	0	0.371	0.012	18.591	18.3401
239	10/16/2013	train	Female	CIS	49.9671	0	0	1	0.382	0.013	13.3791	17.5997
243	8/11/2016	train	Male	RR-MS	45.6986	0	0	1	0.343	0.015	18.7248	18.4557
244	1/12/2017	train	Female	RR-MS	43.9836	0	0	1	0.366	0.014	12.1189	13.8279
250	5/24/2017	val	Male	SP-MS	70.1342	2	1	2	0.254	0.068	59.4665	51.3964
262	1/11/2017	val	Female	RR-MS	37.137	0	1	2	0.3	0.031	29.8953	43.0578
263	1/12/2017	train	Male	RR-MS	24.1644	0	0	2	0.327	0.02	13.033	19.4753
265	8/1/2019	val	Male	RR-MS	56.2685	0	0	2	0.303	0.018	23.7625	38.9664
266	6/26/2019	val	Female	SP-MS	44.4685	1	1	2	0.295	0.036	41.5046	46.2864
274	3/4/2015	train	Male	SP-MS	31.2603	0	1	3	0.282	0.025	61.2318	55.813
279	11/2/2017	train	Male	PP-MS	53.0849	1	0	1	0.341	0.037	25.7146	28.9402
280	9/4/2019	train	Female	PP-MS	53.8575	1	1	3	0.321	0.018	50.8732	51.339
282	7/26/2017	train	Male	RR-MS	58.5096	0	0	2	0.31	0.031	29.4246	32.8607
287	7/27/2016	val	Male	PP-MS	50.5397	0	0	1	0.365	0.021	21.4143	22.867
288	7/17/2019	train	Female	CIS	46.3589	0	0	0	0.345	0.016	17.4712	18.9178
290	10/19/2016	train	Female	SP-MS	64.4301	0	0	1	0.331	0.026	32.3695	32.8161
294	3/1/2018	val	Female	RR-MS	34.4548	0	0	0	0.305	0.02	17.7819	8.23124
295	2/28/2019	train	Male	RR-MS	48.463	0	0	2	0.31	0.025	25.5402	28.9828
298	10/17/2018	val	Female	SP-MS	65.9616	2	2	2	0.247	0.046	60.1955	59.1862
300	2/21/2019	train	Female	PP-MS	37.1342	0	1	2	0.308	0.026	43.2909	41.7555
304	4/19/2018	val	Female	SP-MS	60.3808	1	0	2	0.348	0.011	32.0905	42.0949
305	5/20/2015	train	Male	PP-MS	53.0192	0	3	2	0.225	0.033	64.595	60.3696
306	5/15/2019	val	Female	PP-MS	62.0164	0	0	2	0.347	0.015	37.9008	40.7881
308	9/22/2016	train	Male	RR-MS	35.4	0	0	1	0.325	0.012	15.7571	13.7621
312	7/21/2016	val	Female	RR-MS	27.9726	0	0	2	0.332	0.012	11.9524	19.884
314	7/26/2017	train	Male	SP-MS	70.5753	2	1	3	0.278	0.044	54.3359	55.0427
315	11/29/2018	train	Male	SP-MS	56.7589	2	1	2	0.283	0.021	45.8999	47.7038
317	3/17/2016	train	Female	RR-MS	41.0356	0	0	2	0.273	0.027	26.1548	28.1772
319	6/27/2019	train	Male	RR-MS	57.4055	1	1	1	0.263	0.037	43.2136	46.0015
323	3/1/2018	train	Female	PP-MS	68.3151	0	1	3	0.306	0.016	45.0303	46.8064
326	6/22/2017	val	Female	SP-MS	62.6767	1	1	2	0.353	0.047	61.311	49.0979
329	9/13/2018	train	Female	PP-MS	66.7781	2	1	3	0.257	0.066	63.5369	58.5357
332	7/25/2019	train	Male	PP-MS	53.3945	2	1	3	0.258	0.031	62.098	59.299
334	6/5/2015	train	Female	RR-MS	67.8822	0	0	1	0.526	0.033	23.3771	26.529
335	3/18/2015	val	Male	PP-MS	65.2959	0	3	2	0.335	0.016	61.3338	52.4163
337	5/14/2015	train	Male	PP-MS	66.8329	0	1	2	0.36	0.027	46.1524	45.8334
338	3/14/2019	train	Female	RR-MS	72.4301	0	1	1	0.303	0.058	50.7416	46.2633
342	9/19/2019	val	Male	RR-MS	55.0082	0	0	1	0.327	0.019	22.4663	32.1041
351	8/8/2019	train	Male	PP-MS	72.8849	1	1	3	0.27	0.027	49.8516	51.7271
356	4/25/2018	train	Female	PP-MS	70.863	0	1	2	0.304	0.028	51.8227	49.3789
357	6/13/2019	val	Female	RR-MS	43.3562	1	0	2	0.324	0.016	41.5174	35.4759
359	5/9/2018	train	Female	RR-MS	49.7616	1	1	2	0.297	0.036	47.0887	46.6461
365	7/30/2015	train	Female	PP-MS	46.3863	0	1	2	0.352	0.008	24.4401	29.6281
366	9/3/2015	train	Female	PP-MS	60.0822	0	2	3	0.32	0.031	43.8264	50.1545
368	9/16/2015	train	Male	PP-MS	56.5014	0	2	3	0.338	0.026	44.1431	50.5805
369	9/2/2015	train	Male	PP-MS	52.9151	0	2	3	0.376	0.013	56.7555	53.6583
371	9/23/2015	val	Male	SP-MS	51.5068	0	1	2	0.378	0.013	51.9641	36.7578
372	8/5/2015	val	Female	PP-MS	67.7699	0	2	2	0.333	0.041	39.6858	57.2601
373	5/16/2018	train	Male	PP-MS	58.2274	0	2	2	0.328	0.026	65.5198	59.392
376	10/8/2015	train	Male	PP-MS	64.0301	0	3	3	0.322	0.04	66.6286	60.6547
379	5/2/2019	train	Female	SP-MS	69.1589	0	2	2	0.337	0.019	60.2103	56.1176
380	9/4/2019	train	Female	PP-MS	54.1123	0	1	2	0.356	0.011	39.2723	38.0788
384	11/6/2013	train	Female	RR-MS	32.4712	0	0	0	0.317	0.034	2.97842	8.74288
385	3/26/2015	train	Female	SP-MS	61.9781	1	1	2	0.295	0.04	43.8486	47.6074
387	5/21/2014	train	Male	PP-MS	55.8548	1	1	2	0.283	0.06	21.2351	37.0871
388	10/21/2015	train	Male	PP-MS	62.9342	0	1	2	0.344	0.019	35.3619	37.5186
391	4/25/2019	train	Female	PP-MS	66.2795	0	1	3	0.307	0.026	45.5441	47.516
392	10/23/2014	train	Male	SP-MS	61.6877	1	1	2	0.335	0.028	56.9786	51.5891
394	9/24/2015	val	Male	PP-MS	73.3014	0	1	3	0.331	0.031	41.167	49.7718
395	4/9/2015	train	Female	SP-MS	50.1014	1	1	3	0.301	0.017	54.1533	52.1337
400	12/13/2018	train	Male	PP-MS	53.5315	2	2	3	0.293	0.019	70.9545	66.8318
401	5/23/2019	train	Female	SP-MS	71.4822	0	1	3	0.32	0.02	51.7115	49.7393
402	6/6/2018	train	Female	PP-MS	60.1726	1	1	3	0.288	0.031	46.6291	50.7082
405	1/12/2017	train	Female	RR-MS	32.2466	0	0	0	0.337	0.013	11.2025	11.9492
409	5/2/2018	train	Male	PP-MS	56.0082	1	1	2	0.321	0.023	57.5752	52.8578
412	2/10/2016	train	Female	PP-MS	64.4329	0	1	2	0.323	0.023	34.945	40.9255
413	11/9/2017	train	Female	SP-MS	58.3808	1	2	3	0.294	0.046	57.1563	58.5665
414	2/27/2019	train	Female	RR-MS	36.4329	0	0	1	0.357	0.005	15.1737	16.8672
418	1/4/2017	train	Female	RR-MS	38.1205	0	0	1	0.362	0.015	13.7666	16.4223
419	3/19/2015	train	Male	SP-MS	66.9562	1	0	1	0.285	0.069	30.4034	31.7627
420	11/2/2016	train	Male	RR-MS	46.7945	0	0	1	0.364	0.016	16.293	16.3368
578	6/24/2015	val	Male	PP-MS	43.5123	0	3	2	0.336	0.016	65.1206	47.5397
579	6/21/2017	val	Male	SP-MS	58.5479	0	0	2	0.291	0.027	49.6286	33.236
580	6/12/2019	val	Male	PP-MS	66.3671	1	2	3	0.273	0.051	75.4444	62.5367
583	11/15/2018	train	Male	PP-MS	64.2904	0	0	2	0.31	0.027	33.1577	35.5139
597	2/7/2018	val	Female	HD	42.463	0	0	0	0.346	0.065	11.5805	18.517
599	6/21/2018	train	Female	PP-MS	61.6521	2	1	2	0.298	0.014	44.7916	44.9987
600	11/12/2015	train	Male	HD	35.9699	0	0	0	0.33	0.009	1.71038	8.56274
601	5/22/2019	train	Female	PP-MS	65.811	0	0	1	0.295	0.014	31.7903	31.0878
605	3/15/2018	val	Male	HD	60.8247	0	0	0	0.317	0.034	21.1258	33.5575
606	1/25/2018	train	Male	PP-MS	70.3205	2	2	2	0.304	0.035	59.6873	57.5823
612	5/4/2016	val	Female	SP-MS	34.9863	1	1	3	0.28	0.064	49.0258	52.7472
616	1/24/2019	train	Male	PP-MS	64.1753	0	2	1	0.301	0.019	46.5382	46.7554
617	1/31/2018	train	Female	HD	44.6466	0	0	0	0.361	0.007	13.9356	17.2685
618	9/4/2019	val	Female	SP-MS	44.5479	1	2	3	0.34	0.032	67.6586	52.0856
621	6/15/2016	train	Male	PP-MS	59.1041	1	2	3	0.335	0.03	55.7826	54.9658
622	7/12/2017	val	Female	PP-MS	52.0082	1	1	3	0.292	0.028	56.7784	53.9311
632	9/20/2017	val	Male	PP-MS	61.6438	0	0	2	0.334	0.011	40.956	38.4985
636	3/29/2017	val	Female	PP-MS	66.726	2	2	3	0.341	0.018	62.7912	55.4834
637	7/31/2019	val	Male	SP-MS	68.7014	2	1	2	0.29	0.022	46.527	48.7417
638	4/3/2019	train	Female	PP-MS	52.6438	0	1	2	0.321	0.011	42.404	39.4918
640	9/15/2016	train	Male	PP-MS	38.9123	0	1	2	0.334	0.014	25.5816	30.3185
646	11/30/2016	train	Male	PP-MS	53.9068	0	0	2	0.359	0.021	34.4875	34.047
666	6/21/2017	train	Male	PP-MS	67.526	1	2	2	0.271	0.073	54.7603	56.4346
674	1/31/2018	train	Female	PP-MS	60.0247	0	1	3	0.319	0.032	56.7404	52.8818
676	3/22/2017	train	Male	PP-MS	50.3288	0	0	3	0.352	0.019	46.8301	38.7408
677	6/14/2018	train	Male	PP-MS	60.1973	0	1	1	0.337	0.04	36.1965	39.9016
680	7/18/2018	train	Female	PP-MS	55.4904	1	2	3	0.301	0.02	63.1441	59.5657
684	11/28/2018	train	Male	PP-MS	64.8849	0	1	3	0.34	0.021	49.4692	49.5556
690	4/25/2019	train	Female	SP-MS	65.2493	0	2	3	0.351	0.015	57.6194	53.7443
715	9/26/2019	train	Male	SP-MS	56.9096	1	1	2	0.281	0.05	60.0285	54.8743
725	1/24/2018	train	Female	NIND	50.3014	0	0	0	0.369	0.016	13.4941	16.8783
736	4/25/2018	train	Female	PP-MS	65.8164	1	2	3	0.293	0.025	71.5094	65.9521
737	3/25/2015	train	Male	SP-MS	68.8329	0	0	2	0.321	0.032	42.5736	41.3978
744	10/11/2017	val	Female	SP-MS	52.5096	0	2	3	0.346	0.017	58.1493	53.2738
749	6/14/2018	train	Female	SP-MS	66.0384	2	2	3	0.293	0.031	74.6309	67.5922
770	11/4/2015	train	Male	PP-MS	54.2712	0	0	3	0.361	0.021	29.9058	33.2314
788	10/11/2017	train	Female	PP-MS	63.2849	0	1	3	0.371	0.023	57.3443	52.9283
794	8/30/2018	train	Female	RR-MS	42.2438	1	0	1	0.31	0.029	37.4054	30.1417
808	3/10/2016	train	Male	RR-MS	45.6849	0	0	1	0.348	0.018	0	10.5571
811	8/24/2016	train	Female	PP-MS	57.4575	0	0	2	0.369	0.015	45.1218	41.2076
812	3/27/2019	val	Female	PP-MS	66.8329	1	1	3	0.319	0.014	51.047	48.7164
814	7/19/2018	train	Male	RR-MS	58.9836	0	0	2	0.308	0.057	34.9603	36.7954
827	2/17/2016	train	Female	RR-MS	46.5288	0	0	0	0.336	0.039	21.4756	23.8485
838	6/19/2019	train	Male	NIND	57.7973	3	1	1	0.274	0.062	43.3423	43.7906
840	2/8/2018	train	Male	NIND	57.5562	0	0	0	0.355	0.013	16.2439	20.4622
846	3/7/2018	val	Male	RR-MS	40.063	0	0	2	0.313	0.029	22.2199	22.7961
850	1/31/2018	val	Male	HD	46.6658	0	0	0	0.366	0.011	12.4128	17.9217
860	11/2/2016	train	Male	PP-MS	66.5452	0	1	3	0.307	0.023	47.2353	48.0368
867	10/24/2018	train	Female	RR-MS	33.4247	0	0	1	0.34	0.004	10.0188	13.5477
882	3/6/2019	train	Female	SP-MS	48.1589	2	2	3	0.326	0.014	54.6398	54.407
909	1/17/2019	train	Female	RR-MS	44.5397	0	0	1	0.337	0.01	15.5777	16.9163
910	1/24/2019	train	Female	SP-MS	42.4192	1	1	3	0.29	0.035	53.9667	53.6064
916	7/5/2018	train	Female	RR-MS	41.1562	0	0	0	0.319	0.013	11.3205	12.9676
920	6/28/2017	val	Female	SP-MS	42.2575	1	2	3	0.308	0.017	78.1592	53.6293
928	7/12/2018	train	Female	RR-MS	40.7205	0	0	1	0.33	0.011	14.4684	15.6628
936	4/2/2015	val	Female	HD	52.611	0	0	0	0.36	0.017	10.1948	20.2784
938	5/10/2018	train	Female	HD	41.2082	0	0	0	0.34	0.007	16.5304	17.3174
944	1/29/2016	val	Female	HD	52.7068	0	0	0	0.336	0.022	8.21812	29.571
960	3/19/2015	train	Male	SP-MS	22.0301	3	1	1	0.249	0.029	58.259	53.6052
966	2/21/2018	train	Male	HD	60.3589	0	0	0	0.349	0.016	13.9638	19.9066
980	6/5/2019	val	Female	PP-MS	64.1644	1	1	2	0.32	0.012	46.0901	44.325
995	4/11/2019	train	Female	PP-MS	59.6137	1	1	2	0.331	0.018	40.2533	43.486
1000	4/11/2019	val	Male	PP-MS	51.8849	0	0	3	0.319	0.016	33.7032	36.6825
1016	7/18/2019	val	Female	RR-MS	48.6603	0	0	2	0.32	0.022	31.5429	31.9964
1021	6/13/2019	val	Female	RR-MS	54.0137	0	0	2	0.347	0.014	31.8251	38.3245
1024	9/18/2019	train	Male	PP-MS	29.5836	3	3	3	0.232	0.043	83.0399	71.8104
1047	5/12/2015	train	Female	RR-MS	43.789	0	0	2	0.289	0.007	26.1017	26.5786
1049	6/23/2016	val	Female	RR-MS	33.0329	0	0	2	0.341	0.012	18.8135	19.6143
1062	8/23/2018	train	Male	PP-MS	64.5397	2	0	2	0.32	0.017	70.3759	57.4293
1073	2/21/2018	val	Female	HD	35.7973	0	0	0	0.341	0.014	11.5784	12.3144
1088	9/12/2019	val	Male	SP-MS	60.5836	1	2	2	0.303	0.031	47.9277	53.273
1092	7/3/2019	train	Female	SP-MS	48.2274	2	2	3	0.311	0.017	51.5093	54.5253
1128	4/5/2018	val	Female	HD	50.4767	0	0	0	0.35	0.008	12.4057	21.9357
1145	7/18/2019	train	Male	SP-MS	49.5918	1	2	3	0.336	0.011	54.6633	53.5479
1165	4/12/2017	val	Female	PP-MS	59.4356	2	1	3	0.292	0.056	57.5867	54.8702
1207	10/11/2017	val	Female	RR-MS	40.9863	1	1	3	0.273	0.024	53.1422	54.6812
1213	4/12/2018	train	Female	SP-MS	61.2192	0	0	1	0.357	0.02	31.7374	27.9845
1214	3/24/2016	train	Male	RR-MS	39.9534	0	0	1	0.348	0.015	26.9613	21.2883
1225	1/3/2019	train	Male	CIS	47.6932	0	0	0	0.35	0.008	19.9427	21.6583
1245	8/16/2017	train	Female	NIND	53.8192	0	0	0	0.386	0.011	38.0461	29.5109
1248	8/30/2017	val	Female	NIND	60.126	0	0	0	0.329	0.014	32.8559	31.5277
1264	3/8/2018	train	Female	NIND	20.8466	0	0	0	0.291	0.009	23.4662	19.9852
1272	6/27/2018	train	Female	RR-MS	59.9781	1	0	1	0.243	0.054	29.9066	31.9354
1283	3/14/2019	val	Female	RR-MS	44.0877	0	0	1	0.319	0.022	27.0931	17.3251
1338	1/18/2018	train	Male	NIND	40.4384	0	0	0	0.367	0.009	23.7373	21.1295
1361	10/12/2017	val	Female	RR-MS	32.1973	0	0	2	0.323	0.01	12.6368	20.7776
1364	1/2/2019	val	Female	OIND	39.9616	0	0	1	0.333	0.01	24.9767	16.5322
1377	11/1/2017	train	Female	CIS	26.7562	0	0	1	0.326	0.007	12.5858	12.4682
1379	8/23/2017	train	Female	NIND	56.0466	0	0	0	0.338	0.023	48.2443	40.0283
1382	9/28/2017	train	Male	NIND	39.0685	0	0	0	0.361	0.011	25.2914	21.5838
1383	4/3/2019	train	Male	OIND	38.9151	0	0	1	0.321	0.018	16.9768	14.5236
1390	7/18/2019	train	Female	RR-MS	48.8055	1	0	0	0.323	0.011	33.9364	31.4967
1396	3/20/2019	train	Female	SP-MS	47.1562	0	0	0	0.341	0.011	34.2707	28.2525
1418	6/27/2018	train	Male	PP-MS	55.8932	1	1	2	0.29	0.032	57.3011	52.2099
1422	7/24/2019	val	Female	SP-MS	61.1315	1	2	2	0.311	0.013	62.1659	51.3801
1434	8/28/2019	train	Female	PP-MS	58.7918	0	2	3	0.335	0.017	52.4033	53.5763
1443	6/6/2019	val	Female	PP-MS	63.0301	0	2	2	0.342	0.025	56.0471	53.3236
1446	8/22/2019	train	Female	PP-MS	65.4219	1	2	3	0.356	0.01	47.2668	50.4445
1450	3/28/2019	val	Female	NIND	55.4685	0	0	0	0.344	0.016	31.1163	31.6208
1459	12/6/2018	train	Female	HD	40.1178	0	0	0	0.324	0.019	1.99887	9.75882
1461	5/16/2019	train	Male	HD	36.8849	0	0	0	0.368	0.015	12.4413	15.9704
1470	8/7/2018	val	Female	pOIND	12.3342	0	0	0	0.291	0.01	30.1907	21.9926
1471	2/27/2019	train	Male	RR-MS	32.7863	3	1	1	0.267	0.035	51.9859	50.8935
1472	9/5/2019	train	Female	PP-MS	66.6685	1	1	2	0.315	0.022	48.3056	47.0917
1476	10/3/2019	train	Female	SP-MS	66.2219	2	1	2	0.279	0.037	48.8897	50.7959
1479	2/14/2019	train	Female	RR-MS	46.3589	0	0	3	0.333	0.018	32.6086	33.7826
1491	12/19/2018	train	Male	RR-MS	34.9863	0	0	3	0.349	0.009	19.9753	20.1328
1496	10/18/2018	train	Male	SP-MS	40.1616	1	1	3	0.251	0.041	60.2944	58.1831
1498	10/2/2019	train	Female	SP-MS	60.9562	1	2	2	0.294	0.02	40.2251	49.5264
1500	9/26/2019	train	Male	OIND	34.0055	0	0	0	0.378	0.011	27.0575	21.7726
1501	6/12/2019	train	Female	SP-MS	62.6247	2	1	1	0.283	0.023	50.1504	47.5112
1502	7/17/2019	val	Male	SP-MS	67.5425	0	2	3	0.351	0.023	50.5322	54.0521
1503	5/16/2019	train	Female	PP-MS	59.6932	0	1	2	0.333	0.017	34.0611	37.3104
1516	12/13/2018	val	Male	RR-MS	61.2082	0	0	0	0.294	0.067	19.1015	34.1542
1519	1/23/2019	val	Female	RR-MS	43.7863	2	2	2	0.315	0.019	44.519	52.2474
1521	6/6/2019	train	Female	PP-MS	64.463	2	2	1	0.304	0.031	43.7289	46.7606
1525	6/5/2019	train	Female	SP-MS	54.7616	1	0	3	0.327	0.017	37.2316	39.5325
1526	7/17/2019	train	Female	SP-MS	59.0603	1	2	2	0.331	0.017	66.28	59.1948
1529	3/6/2019	train	Male	SP-MS	59.1589	1	0	2	0.35	0.015	50.5506	44.7891
1530	2/13/2019	val	Male	SP-MS	64.9616	2	1	2	0.273	0.05	45.1662	52.1466
1534	11/14/2018	train	Male	CIS	36.1452	0	0	0	0.324	0.01	13.2556	11.4927
1535	8/21/2019	val	Female	SP-MS	62.4822	1	1	1	0.332	0.007	56.5336	39.9413
1537	6/6/2019	train	Female	RR-MS	42.7781	1	0	2	0.344	0.02	35.497	32.5165
1542	9/19/2019	train	Female	NIND	46.8849	0	0	0	0.37	0.011	14.0472	17.3641
1545	9/25/2019	train	Female	SP-MS	54.6877	0	0	0	0.286	0.015	38.4665	34.2205
1546	9/5/2019	val	Male	SP-MS	38.0411	2	1	3	0.247	0.062	61.1688	56.2639
1550	1/10/2019	train	Male	NIND	43.8137	0	0	0	0.333	0.013	12.9758	15.3526
1551	12/19/2018	val	Female	HD	50.063	0	0	0	0.337	0.013	12.7401	25.3699
1556	9/5/2019	train	Female	SP-MS	64.5589	2	1	3	0.271	0.053	55.1635	55.6914
1558	3/13/2019	val	Female	RR-MS	48.5562	0	0	0	0.35	0.019	29.3987	20.4544
1559	8/15/2019	train	Female	CIS	25.7068	0	0	1	0.357	0.008	10.8479	13.8325
1563	8/1/2019	val	Female	RR-MS	33.8384	1	1	3	0.321	0.036	47.6508	52.6706
1568	4/3/2019	train	Female	PP-MS	67.3863	0	1	1	0.326	0.031	36.3982	40.4768
1578	9/12/2019	train	Female	RR-MS	65.0082	1	1	2	0.31	0.023	43.9647	46.2456
1579	7/24/2019	train	Female	NIND	46.7534	0	0	0	0.288	0.025	28.1803	26.1901
1580	2/21/2019	val	Female	HD	53.6712	0	0	0	0.361	0.02	11.0901	27.4969
1585	3/27/2019	train	Male	PP-MS	54.4548	0	0	2	0.324	0.026	27.687	30.8598
1604	5/29/2019	val	Male	SP-MS	64.6548	3	3	3	0.285	0.028	74.5764	65.4754
1605	7/10/2019	train	Male	PP-MS	65.6027	2	2	2	0.275	0.023	56.6782	57.069
1606	5/16/2019	val	Male	SP-MS	33.0493	1	1	3	0.297	0.019	51.8172	52.0619
1672	6/20/2019	train	Female	RR-MS	45.6658	0	0	0	0.326	0.007	33.7685	24.3777
1674	5/22/2019	train	Female	SP-MS	41.6904	0	1	2	0.301	0.01	33.5544	34.7415
1677	7/3/2019	train	Male	PP-MS	19.4219	0	0	2	0.267	0.01	44.7658	35.8755
1685	5/23/2019	train	Male	OIND	45.663	3	1	2	0.233	0.055	47.4565	49.3116
3193	6/13/2019	train	Male	SP-MS	65.8904	0	1	2	0.328	0.024	52.6901	47.1853
3199	8/22/2019	train	Female	OIND	36.9918	0	0	0	0.348	0.006	37.0775	26.983
3210	9/19/2019	train	Female	RR-MS	49.5726	0	0	3	0.365	0.008	33.8145	32.211
3216	9/5/2019	val	Male	OIND	27.7918	0	0	2	0.359	0.011	28.5552	21.2375

## Sheet: Neurex
patientID	Date	cohort	gender	Diagnosis	Age	Brainstem_Atrophy	Cerebellum_Atrophy	Medulla_Atrophy	Medulla_Lesion_Load	Vol_CerebellumGM	Vol_Lesions	Vol_NormalWM	Vol_SupratentorialWM	measured_NeurEx	predicted_NeurEx
5	11/15/2018	val	Female	RR-MS	51.863	1	2	0	0	0.084	0.009	0.298	0.307	50.3389	109.973
6	3/9/2016	train	Male	RR-MS	52.3507	0	0	0	0	0.072	0.001	0.321	0.321	17.5889	30.2515
8	9/12/2019	train	Female	RR-MS	44.5562	0	1	0	2	0.077	0.015	0.279	0.294	98.4944	91.7397
9	11/7/2018	val	Male	RR-MS	41.9836	1	1	0	0	0.081	0.014	0.303	0.317	4	92.0287
10	5/1/2019	train	Female	RR-MS	60.8082	1	1	0	2	0.082	0.01	0.329	0.34	153.772	144.912
14	2/28/2019	train	Male	RR-MS	34.4438	1	1	0	3	0.082	0.01	0.303	0.312	91.5278	102.616
16	1/20/2016	train	Male	RR-MS	37.9288	0	0	0	0	0.099	0.004	0.324	0.328	20	18.7478
17	2/14/2019	train	Female	RR-MS	67.4384	0	0	0	0	0.08	0.007	0.323	0.33	52.7611	66.3164
18	8/15/2019	train	Female	SP-MS	51.8932	1	1	1	2	0.068	0.007	0.287	0.294	142.939	164.613
28	3/14/2019	val	Male	PP-MS	70.3671	0	0	0	0	0.071	0.016	0.293	0.309	100.022	76.248
29	4/25/2019	train	Male	SP-MS	59.7836	2	2	0	2	0.087	0.017	0.288	0.305	72.0278	118.281
38	6/27/2019	train	Male	RR-MS	50.7507	0	1	0	2	0.072	0.004	0.328	0.332	112.783	106.366
43	5/17/2018	train	Female	RR-MS	56.6767	0	1	0	2	0.07	0.013	0.299	0.312	163.394	132.682
45	12/20/2017	train	Female	RR-MS	52.7479	0	0	0	2	0.081	0.013	0.296	0.309	64.7	80.892
54	7/25/2019	val	Male	SP-MS	58.2959	2	1	2	2	0.07	0.007	0.275	0.282	199.2	191.505
56	8/4/2005	train	Male	RR-MS	34.6932	0	0	0	0	0.084	0.004	0.301	0.305	3	17.3548
57	3/15/2017	train	Female	RR-MS	58.3205	0	0	0	0	0.078	0.005	0.381	0.386	49.5556	56.9011
58	1/4/2018	train	Female	RR-MS	49.5014	0	1	0	1	0.066	0.012	0.302	0.314	58.25	72.8555
68	5/31/2018	val	Female	SP-MS	71.3041	1	1	0	0	0.074	0.007	0.336	0.344	184.306	88.8833
76	3/29/2018	train	Female	CIS	62.063	1	0	0	0	0.087	0.004	0.298	0.302	90.9111	95.4325
78	7/10/2013	train	Female	RR-MS	35.9616	2	1	0	1	0.078	0.005	0.342	0.347	9.2	37.3232
79	7/22/2015	train	Female	RR-MS	35.8164	0	1	0	0	0.076	0	0.34	0.34	1	13.1017
82	11/3/2016	train	Female	NIND	59.1753	0	1	0	0	0.074	0.002	0.33	0.332	18.3	44.2043
83	3/16/2016	val	Female	RR-MS	31.2822	0	0	0	2	0.079	0.003	0.353	0.356	48.6278	52.0404
84	9/7/2017	train	Male	RR-MS	32.6301	1	2	0	2	0.073	0.002	0.343	0.345	74.6778	86.9068
89	3/11/2015	val	Female	RR-MS	40.3178	0	0	0	1	0.077	0	0.338	0.338	12.75	23.7294
90	5/29/2019	train	Male	RR-MS	78.2192	2	2	1	0	0.069	0.011	0.276	0.288	108.394	138.975
91	3/7/2019	val	Female	RR-MS	35.3507	0	0	0	0	0.079	0.001	0.31	0.311	0	20.2455
93	4/11/2019	train	Female	RR-MS	43.3562	1	1	1	2	0.071	0.007	0.33	0.336	144.567	153.254
96	6/20/2019	train	Female	RR-MS	46.4247	0	0	1	2	0.077	0.002	0.31	0.312	116.933	116.56
105	9/27/2018	val	Male	SP-MS	75.6219	1	0	1	2	0.064	0.006	0.266	0.271	229.189	168.306
113	12/6/2018	train	Male	RR-MS	49.4877	1	0	0	2	0.078	0.007	0.32	0.327	155.122	135.255
115	12/5/2018	train	Male	PP-MS	60.3014	3	2	3	3	0.067	0.012	0.254	0.267	543.056	400.127
120	12/6/2018	val	Male	RIS	58.1205	0	0	0	1	0.077	0.027	0.307	0.334	33.1222	72.1581
127	1/17/2018	train	Female	NIND	59.3452	0	0	0	0	0.09	0.016	0.344	0.36	85.15	80.1521
128	10/31/2018	train	Male	RR-MS	42.5205	0	0	0	2	0.077	0.001	0.394	0.395	25.4	38.5808
130	11/8/2018	train	Female	PP-MS	58.4849	1	0	2	3	0.076	0.007	0.32	0.327	188.344	196.852
133	12/12/2018	train	Male	PP-MS	63.3315	1	1	1	2	0.07	0.011	0.293	0.304	175.256	182.358
136	4/20/2018	val	Male	PP-MS	57.863	0	0	0	2	0.096	0.011	0.285	0.295	121.817	102.396
138	11/15/2017	train	Female	SP-MS	64.2192	2	2	0	2	0.086	0.01	0.316	0.326	226.989	187.052
144	8/11/2016	train	Male	RR-MS	45.7836	1	1	0	2	0.093	0.011	0.444	0.454	23	64.816
145	9/19/2018	train	Male	PP-MS	63.1096	1	1	1	2	0.083	0.005	0.301	0.306	187.211	187.98
146	7/18/2019	train	Male	RR-MS	37.7589	0	0	0	2	0.077	0.001	0.335	0.336	34.8	36.6255
147	1/18/2012	train	Female	RR-MS	53.3918	0	0	0	0	0.073	0.002	0.373	0.375	23.15	29.5549
149	3/10/2016	val	Male	SP-MS	54.9863	1	1	1	2	0.079	0.014	0.264	0.277	167.822	184.284
154	11/2/2016	val	Female	RR-MS	46.4959	1	0	0	0	0.09	0.013	0.328	0.341	87.3556	86.6685
156	8/24/2016	train	Male	RR-MS	44.2959	0	0	0	2	0.093	0.005	0.322	0.327	107.672	89.6762
157	5/24/2018	val	Male	PP-MS	69.6795	2	2	1	3	0.067	0.003	0.284	0.287	236.689	221.12
159	10/26/2017	train	Female	SP-MS	70.0493	0	0	1	2	0.061	0	0.377	0.377	69.8389	113.548
162	4/11/2019	train	Female	RR-MS	39.2822	2	0	0	2	0.082	0.006	0.289	0.294	43.7944	69.5402
165	6/19/2019	train	Female	PP-MS	68.9233	1	1	1	2	0.078	0.003	0.315	0.318	165.144	171.803
166	11/30/2016	val	Male	RR-MS	53.5616	0	0	1	2	0.088	0.006	0.356	0.362	58.45	139.657
173	1/25/2017	val	Male	RR-MS	54.4877	0	0	0	2	0.085	0.006	0.345	0.351	59.3667	91.9357
178	8/15/2018	train	Female	RR-MS	49.5945	0	0	0	1	0.078	0.002	0.329	0.331	58.2889	49.2551
179	5/9/2018	train	Female	PP-MS	55.2575	0	1	1	2	0.069	0.001	0.362	0.363	159.611	142.875
183	7/26/2018	train	Male	RR-MS	48.1589	0	0	0	2	0.084	0.006	0.329	0.336	97.7056	94.5123
185	11/16/2016	train	Male	RR-MS	44.0301	0	0	0	2	0.078	0.001	0.332	0.333	55.55	52.7116
186	5/30/2018	train	Male	RR-MS	48.5973	0	0	1	2	0.08	0.008	0.301	0.309	115.433	123.868
189	3/22/2012	train	Male	RR-MS	41.4959	0	0	0	2	0.074	0.017	0.311	0.328	18.1	43.056
192	7/31/2019	train	Male	RR-MS	60.6192	2	2	1	2	0.066	0.012	0.283	0.295	251.378	218.724
195	7/17/2019	val	Female	PP-MS	61.7945	0	0	0	0	0.083	0.012	0.342	0.354	149.767	76.0058
197	11/10/2016	train	Male	RR-MS	66.4274	0	0	0	0	0.073	0.001	0.346	0.347	15.5	34.1449
202	10/23/2013	train	Female	RR-MS	32.5507	0	0	0	0	0.079	0.007	0.264	0.271	3	24.5963
204	5/3/2018	train	Male	RR-MS	64.0082	0	2	0	1	0.064	0.002	0.314	0.316	103.5	98.462
206	5/31/2018	train	Female	CIS	43.537	0	0	0	2	0.077	0	0.343	0.343	31.6611	43.0953
212	2/7/2019	train	Female	RR-MS	50.8192	0	1	1	2	0.081	0.002	0.319	0.322	70.0833	105.488
214	1/5/2017	train	Female	RR-MS	55.9836	0	0	0	1	0.086	0.001	0.375	0.376	31.5	37.4885
216	6/20/2018	train	Male	PP-MS	70.263	2	0	2	2	0.066	0.021	0.303	0.324	155.456	183.481
221	8/27/2015	train	Male	RR-MS	32.6767	0	1	0	1	0.072	0.004	0.329	0.333	8	21.9628
227	4/24/2019	train	Female	RR-MS	31.2356	0	0	0	1	0.078	0.001	0.355	0.356	30.7722	28.1255
229	1/18/2017	train	Female	RR-MS	32.674	0	0	0	0	0.08	0.003	0.371	0.374	32.6056	33.7296
239	10/16/2013	train	Female	CIS	49.9671	0	0	0	1	0.081	0.001	0.382	0.382	9.25	25.6321
243	8/11/2016	train	Male	RR-MS	45.6986	0	1	0	1	0.088	0	0.343	0.343	28.0444	35.8751
244	1/12/2017	val	Female	RR-MS	43.9836	0	0	0	1	0.075	0.001	0.366	0.367	8.7	27.0118
250	5/24/2017	train	Male	SP-MS	70.1342	2	2	1	2	0.056	0.044	0.254	0.298	160.444	194.688
262	1/11/2017	train	Female	RR-MS	37.137	0	1	1	2	0.078	0.02	0.3	0.32	62.5222	99.3148
263	1/12/2017	val	Male	RR-MS	24.1644	0	0	0	2	0.088	0.01	0.327	0.338	12.6	55.5149
265	8/1/2019	train	Male	RR-MS	56.2685	0	0	0	2	0.066	0.002	0.303	0.305	56.8611	78.8816
266	6/26/2019	val	Female	SP-MS	44.4685	1	1	1	2	0.087	0.007	0.295	0.302	139.744	173.966
274	3/4/2015	val	Male	SP-MS	31.2603	0	2	1	3	0.061	0.014	0.282	0.296	174.872	187.82
279	11/2/2017	train	Male	PP-MS	53.0849	1	1	0	1	0.075	0.004	0.341	0.345	36.1278	58.5086
280	9/4/2019	val	Female	PP-MS	53.8575	1	2	1	3	0.083	0.006	0.321	0.327	236.967	199.02
282	7/26/2017	val	Male	RR-MS	58.5096	0	1	0	2	0.075	0.009	0.31	0.32	58.0833	128.882
287	7/27/2016	val	Male	PP-MS	50.5397	0	0	0	1	0.087	0.004	0.365	0.37	48.0944	55.3478
288	7/17/2019	val	Female	CIS	46.3589	0	0	0	0	0.066	0.003	0.345	0.348	19.4444	47.222
290	10/19/2016	train	Female	SP-MS	64.4301	0	1	0	1	0.084	0.008	0.331	0.339	80.5611	82.0611
294	3/1/2018	train	Female	RR-MS	34.4548	0	0	0	0	0.077	0.001	0.305	0.307	18.1944	19.252
295	2/28/2019	val	Male	RR-MS	48.463	0	1	0	2	0.083	0.001	0.31	0.311	46.05	87.5955
298	10/17/2018	val	Female	SP-MS	65.9616	2	2	2	2	0.047	0.037	0.247	0.283	247.817	206.191
300	2/21/2019	train	Female	PP-MS	37.1342	0	1	1	2	0.073	0.006	0.308	0.315	139.167	128.6
304	4/19/2018	train	Female	SP-MS	60.3808	1	0	0	2	0.075	0.001	0.348	0.349	90.9	102.311
305	5/20/2015	train	Male	PP-MS	53.0192	0	0	3	2	0.076	0.105	0.225	0.331	211.822	219.087
306	5/15/2019	val	Female	PP-MS	62.0164	0	0	0	2	0.077	0.004	0.347	0.351	101.322	105.538
308	9/22/2016	train	Male	RR-MS	35.4	0	0	0	1	0.078	0.002	0.325	0.327	22.2	23.0621
312	7/21/2016	train	Female	RR-MS	27.9726	0	0	0	2	0.09	0.002	0.332	0.335	5	31.187
314	7/26/2017	train	Male	SP-MS	70.5753	2	2	1	3	0.065	0.025	0.278	0.303	270.228	242.829
315	11/29/2018	val	Male	SP-MS	56.7589	2	2	1	2	0.065	0.014	0.283	0.297	130.05	215.095
317	3/17/2016	train	Female	RR-MS	41.0356	0	0	0	2	0.08	0.032	0.273	0.305	37.2	54.0062
319	6/27/2019	train	Male	RR-MS	57.4055	1	0	1	1	0.074	0.008	0.263	0.271	89.1111	127.078
323	3/1/2018	train	Female	PP-MS	68.3151	0	0	1	3	0.074	0.003	0.306	0.309	213.956	186.422
326	6/22/2017	val	Female	SP-MS	62.6767	1	1	1	2	0.068	0.003	0.353	0.356	203.572	169.576
329	9/13/2018	train	Female	PP-MS	66.7781	2	2	1	3	0.079	0.015	0.257	0.272	235.867	228.3
332	7/25/2019	train	Male	PP-MS	53.3945	2	2	1	3	0.068	0.012	0.258	0.27	215.561	225.314
334	6/5/2015	train	Female	RR-MS	67.8822	0	0	0	1	0.071	0.006	0.526	0.532	42	55.1959
335	3/18/2015	val	Male	PP-MS	65.2959	0	1	3	2	0.062	0.002	0.335	0.337	183.011	206.216
337	5/14/2015	train	Male	PP-MS	66.8329	0	0	1	2	0.084	0.003	0.36	0.364	114.022	131.573
338	3/14/2019	val	Female	RR-MS	72.4301	0	0	1	1	0.071	0.017	0.303	0.32	141.8	125.914
342	9/19/2019	train	Male	RR-MS	55.0082	0	0	0	1	0.082	0.003	0.327	0.331	45.2833	57.2766
351	8/8/2019	val	Male	PP-MS	72.8849	1	1	1	3	0.073	0.002	0.27	0.272	235.422	195.194
356	4/25/2018	train	Female	PP-MS	70.863	0	0	1	2	0.088	0.002	0.304	0.306	138.428	136.366
357	6/13/2019	train	Female	RR-MS	43.3562	1	0	0	2	0.072	0.01	0.324	0.334	130.356	116.066
359	5/9/2018	train	Female	RR-MS	49.7616	1	1	1	2	0.078	0.007	0.297	0.305	171.711	167.359
365	7/30/2015	val	Female	PP-MS	46.3863	0	0	1	2	0.076	0	0.352	0.352	50.0611	115.751
366	9/3/2015	train	Female	PP-MS	60.0822	0	1	2	3	0.079	0.01	0.32	0.33	196.1	210.61
368	9/16/2015	train	Male	PP-MS	56.5014	0	0	2	3	0.072	0.004	0.338	0.342	117.478	163.163
369	9/2/2015	train	Male	PP-MS	52.9151	0	0	2	3	0.075	0.003	0.376	0.379	156.133	165.39
371	9/23/2015	val	Male	SP-MS	51.5068	0	0	1	2	0.079	0.033	0.378	0.412	241.1	131.268
372	8/5/2015	val	Female	PP-MS	67.7699	0	1	2	2	0.073	0.004	0.333	0.337	82.8889	190.537
373	5/16/2018	train	Male	PP-MS	58.2274	0	1	2	2	0.065	0.004	0.328	0.332	312.489	243.779
376	10/8/2015	val	Male	PP-MS	64.0301	0	0	3	3	0.063	0.002	0.322	0.324	173.956	208.642
379	5/2/2019	val	Female	SP-MS	69.1589	0	2	2	2	0.071	0.009	0.337	0.347	188.878	196.846
380	9/4/2019	val	Female	PP-MS	54.1123	0	0	1	2	0.074	0.001	0.356	0.357	96.1889	131.629
384	11/6/2013	train	Female	RR-MS	32.4712	0	0	0	0	0.096	0.004	0.317	0.322	1	12.4396
385	3/26/2015	val	Female	SP-MS	61.9781	1	2	1	2	0.082	0.025	0.295	0.32	128.367	214.637
387	5/21/2014	val	Male	PP-MS	55.8548	1	0	1	2	0.085	0.015	0.283	0.298	34.7944	209.523
388	10/21/2015	val	Male	PP-MS	62.9342	0	1	1	2	0.077	0.005	0.344	0.349	94.3889	152.607
391	4/25/2019	val	Female	PP-MS	66.2795	0	0	1	3	0.074	0.007	0.307	0.314	153.9	186.689
392	10/23/2014	train	Male	SP-MS	61.6877	1	1	1	2	0.1	0.004	0.335	0.339	192.067	185.459
394	9/24/2015	val	Male	PP-MS	73.3014	0	1	1	3	0.078	0.007	0.331	0.338	101.311	179.662
395	4/9/2015	train	Female	SP-MS	50.1014	1	2	1	3	0.074	0.004	0.301	0.305	198.411	195.989
400	12/13/2018	train	Male	PP-MS	53.5315	2	1	2	3	0.066	0.007	0.293	0.3	327.533	276.439
401	5/23/2019	train	Female	SP-MS	71.4822	0	0	1	3	0.084	0.007	0.32	0.327	192.678	181.857
402	6/6/2018	val	Female	PP-MS	60.1726	1	0	1	3	0.071	0.016	0.288	0.304	190.789	204.127
405	1/12/2017	train	Female	RR-MS	32.2466	0	0	0	0	0.089	0.001	0.337	0.338	10.8	15.5223
409	5/2/2018	train	Male	PP-MS	56.0082	1	1	1	2	0.065	0.007	0.321	0.328	199.283	199.384
412	2/10/2016	train	Female	PP-MS	64.4329	0	0	1	2	0.087	0.014	0.323	0.338	96.7278	127.015
413	11/9/2017	train	Female	SP-MS	58.3808	1	2	2	3	0.076	0.009	0.294	0.303	248.733	240.36
414	2/27/2019	train	Female	RR-MS	36.4329	0	0	0	1	0.099	0.002	0.357	0.359	28.0222	27.1848
418	1/4/2017	train	Female	RR-MS	38.1205	0	0	0	1	0.084	0.001	0.362	0.363	19.75	25.6289
419	3/19/2015	train	Male	SP-MS	66.9562	1	1	0	1	0.072	0.028	0.285	0.313	62.8111	93.0333
420	11/2/2016	train	Male	RR-MS	46.7945	0	0	0	1	0.076	0.002	0.364	0.366	29.7778	29.4225
578	6/24/2015	train	Male	PP-MS	43.5123	0	0	3	2	0.086	0.003	0.336	0.339	208.778	187.71
579	6/21/2017	val	Male	SP-MS	58.5479	0	1	0	2	0.074	0.009	0.291	0.3	160.039	119.737
580	6/12/2019	val	Male	PP-MS	66.3671	1	2	2	3	0.063	0.011	0.273	0.284	329.133	243.887
583	11/15/2018	train	Male	PP-MS	64.2904	0	1	0	2	0.082	0.006	0.31	0.316	126.922	131.535
597	2/7/2018	train	Female	HD	42.463	0	0	0	0	0.101	0.003	0.346	0.349	3.25	29.7286
599	6/21/2018	train	Female	PP-MS	61.6521	2	1	1	2	0.088	0.009	0.298	0.307	198.389	197.415
600	11/12/2015	train	Male	HD	35.9699	0	0	0	0	0.091	0	0.33	0.33	0	10.8328
601	5/22/2019	train	Female	PP-MS	65.811	0	1	0	1	0.083	0.002	0.295	0.297	93.8833	84.2847
605	3/15/2018	train	Male	HD	60.8247	0	0	0	0	0.124	0.001	0.317	0.317	54.1889	64.5559
606	1/25/2018	train	Male	PP-MS	70.3205	2	2	2	2	0.073	0.01	0.304	0.314	265.122	232.19
612	5/4/2016	train	Female	SP-MS	34.9863	1	1	1	3	0.088	0.036	0.28	0.317	152.633	172.857
616	1/24/2019	val	Male	PP-MS	64.1753	0	0	2	1	0.083	0.005	0.301	0.306	179.533	148.502
617	1/31/2018	train	Female	HD	44.6466	0	0	0	0	0.076	0.002	0.361	0.364	18.2	24.7052
618	9/4/2019	val	Female	SP-MS	44.5479	1	1	2	3	0.068	0.009	0.34	0.348	291.889	208.39
621	6/15/2016	val	Male	PP-MS	59.1041	1	1	2	3	0.089	0.014	0.335	0.348	194.578	204.977
622	7/12/2017	train	Female	PP-MS	52.0082	1	1	1	3	0.074	0.034	0.292	0.326	201.9	198.992
632	9/20/2017	val	Male	PP-MS	61.6438	0	0	0	2	0.086	0.002	0.334	0.336	158	96.9335
636	3/29/2017	train	Female	PP-MS	66.726	2	3	2	3	0.082	0.014	0.341	0.354	237.567	234.578
637	7/31/2019	train	Male	SP-MS	68.7014	2	1	1	2	0.063	0.007	0.29	0.297	192.089	194.271
638	4/3/2019	val	Female	PP-MS	52.6438	0	0	1	2	0.09	0.004	0.321	0.325	138.55	133.321
640	9/15/2016	val	Male	PP-MS	38.9123	0	0	1	2	0.069	0.002	0.334	0.336	61.85	122.827
646	11/30/2016	train	Male	PP-MS	53.9068	0	1	0	2	0.072	0.001	0.359	0.36	75.4333	84.1969
666	6/21/2017	train	Male	PP-MS	67.526	1	2	2	2	0.068	0.015	0.271	0.286	142.967	170.961
674	1/31/2018	train	Female	PP-MS	60.0247	0	1	1	3	0.072	0.005	0.319	0.324	218.533	192.417
676	3/22/2017	train	Male	PP-MS	50.3288	0	1	0	3	0.085	0.002	0.352	0.354	161.378	118.335
677	6/14/2018	train	Male	PP-MS	60.1973	0	1	1	1	0.07	0.001	0.337	0.338	122	126.57
680	7/18/2018	train	Female	PP-MS	55.4904	1	2	2	3	0.077	0.018	0.301	0.32	218.4	224.082
684	11/28/2018	train	Male	PP-MS	64.8849	0	1	1	3	0.087	0.001	0.34	0.342	148.144	150.004
690	4/25/2019	train	Female	SP-MS	65.2493	0	0	2	3	0.08	0.009	0.351	0.36	327.917	253.795
715	9/26/2019	train	Male	SP-MS	56.9096	1	1	1	2	0.085	0.026	0.281	0.307	330.444	253.068
725	1/24/2018	val	Female	NIND	50.3014	0	0	0	0	0.076	0.006	0.369	0.375	12.15	48.1317
736	4/25/2018	train	Female	PP-MS	65.8164	1	0	2	3	0.07	0.018	0.293	0.311	255.594	242.746
737	3/25/2015	train	Male	SP-MS	68.8329	0	0	0	2	0.07	0.007	0.321	0.328	157.422	139.437
744	10/11/2017	val	Female	SP-MS	52.5096	0	1	2	3	0.089	0.002	0.346	0.349	270.189	168.009
749	6/14/2018	train	Female	SP-MS	66.0384	2	2	2	3	0.08	0.004	0.293	0.297	284.094	253.029
770	11/4/2015	train	Male	PP-MS	54.2712	0	0	0	3	0.091	0.003	0.361	0.365	88.1	94.7676
788	10/11/2017	train	Female	PP-MS	63.2849	0	0	1	3	0.071	0.004	0.371	0.375	183.822	176.785
794	8/30/2018	train	Female	RR-MS	42.2438	1	1	0	1	0.079	0.007	0.31	0.317	135.817	101.19
808	3/10/2016	val	Male	RR-MS	45.6849	0	0	0	1	0.071	0.004	0.348	0.352	25.4222	41.7871
811	8/24/2016	val	Female	PP-MS	57.4575	0	0	0	2	0.074	0	0.369	0.37	131	79.1449
812	3/27/2019	val	Female	PP-MS	66.8329	1	0	1	3	0.066	0.002	0.319	0.321	223.444	194.899
814	7/19/2018	val	Male	RR-MS	58.9836	0	1	0	2	0.073	0.028	0.308	0.336	88.1	122.403
827	2/17/2016	train	Female	RR-MS	46.5288	0	0	0	0	0.078	0.005	0.336	0.341	39.2444	47.9298
838	6/19/2019	train	Male	NIND	57.7973	3	0	1	1	0.069	0.023	0.274	0.297	136.8	155.693
840	2/8/2018	train	Male	NIND	57.5562	0	0	0	0	0.076	0	0.355	0.355	25.8	31.341
846	3/7/2018	val	Male	RR-MS	40.063	0	0	0	2	0.087	0.014	0.313	0.327	29.8	55.1821
850	1/31/2018	val	Male	HD	46.6658	0	0	0	0	0.074	0.004	0.366	0.37	12.9	42.6183
860	11/2/2016	train	Male	PP-MS	66.5452	0	0	1	3	0.084	0.002	0.307	0.309	112.689	144.271
867	10/24/2018	train	Female	RR-MS	33.4247	0	0	0	1	0.073	0.001	0.34	0.341	8.80555	15.6301
882	3/6/2019	train	Female	SP-MS	48.1589	2	0	2	3	0.068	0.016	0.326	0.341	210.244	203.956
909	1/17/2019	train	Female	RR-MS	44.5397	0	0	0	1	0.083	0.003	0.337	0.34	29.2	39.6774
910	1/24/2019	train	Female	SP-MS	42.4192	1	2	1	3	0.075	0.007	0.29	0.297	186.533	194.11
916	7/5/2018	train	Female	RR-MS	41.1562	0	0	0	0	0.075	0.01	0.319	0.329	2.25	18.9728
920	6/28/2017	train	Female	SP-MS	42.2575	1	2	2	3	0.07	0.011	0.308	0.319	374.939	287.522
928	7/12/2018	val	Female	RR-MS	40.7205	0	0	0	1	0.077	0.018	0.33	0.349	11.75	35.4429
936	4/2/2015	val	Female	HD	52.611	0	0	0	0	0.087	0	0.36	0.36	6.8	34.286
938	5/10/2018	train	Female	HD	41.2082	0	0	0	0	0.074	0	0.34	0.34	31.6	22.7154
944	1/29/2016	val	Female	HD	52.7068	0	0	0	0	0.078	0.003	0.336	0.339	5.05555	55.1851
960	3/19/2015	train	Male	SP-MS	22.0301	3	2	1	1	0.07	0.017	0.249	0.266	212.467	234.951
966	2/21/2018	val	Male	HD	60.3589	0	0	0	0	0.072	0.002	0.349	0.351	32.2444	43.2301
980	6/5/2019	train	Female	PP-MS	64.1644	1	0	1	2	0.075	0.002	0.32	0.322	167.8	167.414
995	4/11/2019	val	Female	PP-MS	59.6137	1	1	1	2	0.087	0.006	0.331	0.337	115.867	182.006
1000	4/11/2019	train	Male	PP-MS	51.8849	0	0	0	3	0.081	0.003	0.319	0.322	94.8167	94.8074
1016	7/18/2019	train	Female	RR-MS	48.6603	0	0	0	2	0.086	0.005	0.32	0.325	93.3	97.8081
1021	6/13/2019	train	Female	RR-MS	54.0137	0	0	0	2	0.071	0.005	0.347	0.351	75.6	83.3963
1024	9/18/2019	train	Male	PP-MS	29.5836	3	3	3	3	0.069	0.031	0.232	0.262	505.833	419.586
1047	5/12/2015	train	Female	RR-MS	43.789	0	0	0	2	0.096	0.006	0.289	0.295	60.1778	67.9215
1049	6/23/2016	val	Female	RR-MS	33.0329	0	0	0	2	0.085	0.005	0.341	0.346	17.3	51.7793
1062	8/23/2018	train	Male	PP-MS	64.5397	2	3	0	2	0.039	0.008	0.32	0.328	232.578	201.575
1073	2/21/2018	train	Female	HD	35.7973	0	0	0	0	0.076	0.001	0.341	0.342	10	13.1878
1088	9/12/2019	train	Male	SP-MS	60.5836	1	1	2	2	0.07	0.006	0.303	0.309	153.167	178.607
1092	7/3/2019	train	Female	SP-MS	48.2274	2	2	2	3	0.076	0.008	0.311	0.319	199.506	217.301
1128	4/5/2018	val	Female	HD	50.4767	0	0	0	0	0.068	0	0.35	0.35	18	37.5635
1145	7/18/2019	train	Male	SP-MS	49.5918	1	1	2	3	0.071	0.001	0.336	0.337	172.067	181.58
1165	4/12/2017	train	Female	PP-MS	59.4356	2	2	1	3	0.078	0.012	0.292	0.305	173.689	197.915
1207	10/11/2017	train	Female	RR-MS	40.9863	1	2	1	3	0.073	0.018	0.273	0.291	164.389	187.156
1213	4/12/2018	train	Female	SP-MS	61.2192	0	0	0	1	0.073	0.009	0.357	0.366	72.9889	66.0274
1214	3/24/2016	val	Male	RR-MS	39.9534	0	1	0	1	0.083	0.001	0.348	0.349	38.2944	30.1451
1225	1/3/2019	train	Male	CIS	47.6932	0	0	0	0	0.079	0.002	0.35	0.351	26.2222	32.7789
1245	8/16/2017	train	Female	NIND	53.8192	0	0	0	0	0.079	0.003	0.386	0.389	79.6111	60.4451
1248	8/30/2017	train	Female	NIND	60.126	0	0	0	0	0.085	0.003	0.329	0.332	116.156	88.8388
1264	3/8/2018	val	Female	NIND	20.8466	0	0	0	0	0.076	0	0.291	0.291	67.2	27.5795
1272	6/27/2018	val	Female	RR-MS	59.9781	1	0	0	1	0.083	0.013	0.243	0.256	73.1944	128.921
1283	3/14/2019	train	Female	RR-MS	44.0877	0	0	0	1	0.086	0.005	0.319	0.324	48.9333	49.5565
1338	1/18/2018	val	Male	NIND	40.4384	0	0	0	0	0.065	0	0.367	0.367	44.1	35.855
1361	10/12/2017	val	Female	RR-MS	32.1973	0	0	0	2	0.075	0	0.323	0.323	20.05	41.4546
1364	1/2/2019	train	Female	OIND	39.9616	0	0	0	1	0.091	0.003	0.333	0.336	47.0444	35.7587
1377	11/1/2017	train	Female	CIS	26.7562	0	0	0	1	0.087	0.008	0.326	0.334	23.2667	26.1842
1379	8/23/2017	train	Female	NIND	56.0466	0	0	0	0	0.102	0.004	0.338	0.342	160.844	113.567
1382	9/28/2017	train	Male	NIND	39.0685	0	0	0	0	0.078	0.004	0.361	0.365	47.8778	37.1657
1383	4/3/2019	val	Male	OIND	38.9151	0	0	0	1	0.088	0.009	0.321	0.33	45.25	31.5054
1390	7/18/2019	train	Female	RR-MS	48.8055	1	1	0	0	0.068	0.001	0.323	0.324	73.2944	78.0882
1396	3/20/2019	train	Female	SP-MS	47.1562	0	0	0	0	0.093	0.003	0.341	0.344	79.5389	64.2284
1418	6/27/2018	train	Male	PP-MS	55.8932	1	0	1	2	0.08	0.023	0.29	0.313	266.611	228.458
1422	7/24/2019	train	Female	SP-MS	61.1315	1	1	2	2	0.076	0.005	0.311	0.316	202.822	194.764
1434	8/28/2019	val	Female	PP-MS	58.7918	0	0	2	3	0.091	0	0.335	0.335	238.194	169.124
1443	6/6/2019	val	Female	PP-MS	63.0301	0	0	2	2	0.083	0.004	0.342	0.346	205.689	179.448
1446	8/22/2019	train	Female	PP-MS	65.4219	1	0	2	3	0.074	0.001	0.356	0.357	217.739	201.137
1450	3/28/2019	val	Female	NIND	55.4685	0	0	0	0	0.081	0.002	0.344	0.346	83.5389	42.1849
1459	12/6/2018	train	Female	HD	40.1178	0	0	0	0	0.075	0	0.324	0.324	0	11.6958
1461	5/16/2019	train	Male	HD	36.8849	0	0	0	0	0.08	0	0.368	0.369	21.2	25.294
1470	8/7/2018	val	Female	pOIND	12.3342	0	0	0	0	0.091	0.003	0.291	0.294	65.4444	31.14
1471	2/27/2019	train	Male	RR-MS	32.7863	3	3	1	1	0.062	0.025	0.267	0.292	188.933	187.354
1472	9/5/2019	val	Female	PP-MS	66.6685	1	0	1	2	0.078	0.001	0.315	0.316	195.883	162.428
1476	10/3/2019	train	Female	SP-MS	66.2219	2	1	1	2	0.062	0.011	0.279	0.29	188.044	190.805
1479	2/14/2019	train	Female	RR-MS	46.3589	0	0	0	3	0.075	0.008	0.333	0.342	80.3389	84.1575
1491	12/19/2018	train	Male	RR-MS	34.9863	0	0	0	3	0.079	0.002	0.349	0.351	54.95	57.3744
1496	10/18/2018	val	Male	SP-MS	40.1616	1	2	1	3	0.081	0.004	0.251	0.255	187.828	273.826
1498	10/2/2019	val	Female	SP-MS	60.9562	1	1	2	2	0.089	0.015	0.294	0.309	166.222	208.052
1500	9/26/2019	train	Male	OIND	34.0055	0	0	0	0	0.083	0.001	0.378	0.378	54.1944	39.0438
1501	6/12/2019	train	Female	SP-MS	62.6247	2	0	1	1	0.066	0.037	0.283	0.32	157.983	164.192
1502	7/17/2019	train	Male	SP-MS	67.5425	0	0	2	3	0.074	0.004	0.351	0.355	210.083	207.282
1503	5/16/2019	val	Female	PP-MS	59.6932	0	0	1	2	0.068	0	0.333	0.333	93.2111	141.788
1516	12/13/2018	train	Male	RR-MS	61.2082	0	0	0	0	0.069	0.001	0.294	0.294	29.9389	47.6869
1519	1/23/2019	train	Female	RR-MS	43.7863	2	1	2	2	0.067	0.023	0.315	0.337	140.522	168.726
1521	6/6/2019	train	Female	PP-MS	64.463	2	0	2	1	0.077	0.003	0.304	0.307	170.439	166.227
1525	6/5/2019	val	Female	SP-MS	54.7616	1	1	0	3	0.079	0.009	0.327	0.336	105.328	135.661
1526	7/17/2019	train	Female	SP-MS	59.0603	1	1	2	2	0.068	0.002	0.331	0.332	216.767	200.285
1529	3/6/2019	train	Male	SP-MS	59.1589	1	0	0	2	0.08	0.005	0.35	0.355	164.222	131.89
1530	2/13/2019	train	Male	SP-MS	64.9616	2	2	1	2	0.073	0.016	0.273	0.289	172.133	178.492
1534	11/14/2018	train	Male	CIS	36.1452	0	0	0	0	0.084	0.007	0.324	0.331	17.9833	19.928
1535	8/21/2019	train	Female	SP-MS	62.4822	1	1	1	1	0.074	0.002	0.332	0.334	190.917	164.853
1537	6/6/2019	train	Female	RR-MS	42.7781	1	1	0	2	0.074	0.001	0.344	0.344	81.5889	78.0868
1542	9/19/2019	train	Female	NIND	46.8849	0	0	0	0	0.071	0.001	0.37	0.371	19.2	24.9311
1545	9/25/2019	val	Female	SP-MS	54.6877	0	0	0	0	0.081	0.003	0.286	0.289	106.994	62.4256
1546	9/5/2019	val	Male	SP-MS	38.0411	2	2	1	3	0.075	0.023	0.247	0.27	210.756	215.589
1550	1/10/2019	train	Male	NIND	43.8137	0	0	0	0	0.076	0	0.333	0.333	31.4	28.5722
1551	12/19/2018	val	Female	HD	50.063	0	0	0	0	0.078	0.005	0.337	0.342	9.75	57.2045
1556	9/5/2019	train	Female	SP-MS	64.5589	2	2	1	3	0.062	0.013	0.271	0.284	213.267	220.279
1558	3/13/2019	val	Female	RR-MS	48.5562	0	0	0	0	0.076	0.002	0.35	0.352	36.5889	32.0175
1559	8/15/2019	val	Female	CIS	25.7068	0	0	0	1	0.073	0.001	0.357	0.358	4.5	26.3315
1563	8/1/2019	train	Female	RR-MS	33.8384	1	0	1	3	0.078	0.006	0.321	0.327	153.289	158.862
1568	4/3/2019	train	Female	PP-MS	67.3863	0	0	1	1	0.076	0.008	0.326	0.334	86.1889	108.217
1578	9/12/2019	val	Female	RR-MS	65.0082	1	0	1	2	0.075	0.004	0.31	0.314	151.878	177.431
1579	7/24/2019	train	Female	NIND	46.7534	0	0	0	0	0.08	0.004	0.288	0.292	68.2	58.7159
1580	2/21/2019	val	Female	HD	53.6712	0	0	0	0	0.077	0	0.361	0.361	7	30.0709
1585	3/27/2019	train	Male	PP-MS	54.4548	0	0	0	2	0.067	0.027	0.324	0.351	62.4	82.6478
1604	5/29/2019	train	Male	SP-MS	64.6548	3	1	3	3	0.055	0.008	0.285	0.293	316.406	321.433
1605	7/10/2019	train	Male	PP-MS	65.6027	2	2	2	2	0.067	0.024	0.275	0.299	175.722	187.586
1606	5/16/2019	val	Male	SP-MS	33.0493	1	2	1	3	0.068	0.003	0.297	0.3	183.356	206.444
1672	6/20/2019	train	Female	RR-MS	45.6658	0	0	0	0	0.081	0.004	0.326	0.33	66.6167	55.5756
1674	5/22/2019	val	Female	SP-MS	41.6904	0	0	1	2	0.083	0.01	0.301	0.311	86.0389	119.929
1677	7/3/2019	train	Male	PP-MS	19.4219	0	0	0	2	0.085	0.036	0.267	0.303	119.1	85.8421
1685	5/23/2019	train	Male	OIND	45.663	3	1	1	2	0.064	0.033	0.233	0.266	136.139	210.132
3193	6/13/2019	train	Male	SP-MS	65.8904	0	0	1	2	0.07	0.006	0.328	0.334	182.356	164.389
3199	8/22/2019	val	Female	OIND	36.9918	0	0	0	0	0.074	0	0.348	0.348	78.3889	18.8652
3210	9/19/2019	train	Female	RR-MS	49.5726	0	0	0	3	0.069	0.002	0.365	0.367	84.5444	88.1585
3216	9/5/2019	train	Male	OIND	27.7918	0	0	0	2	0.076	0	0.359	0.36	51.5	44.7654

## Sheet: all_samples
patientID	Diagnosis	Age	Cerebellum_Atrophy	Medulla_Atrophy	Brainstem_Lesion_Load	Vol_CerebellumGM	Vol_Lesions	Vol_NormalWM	Vol_VentricularCSF	Vol_TotalCSF	Vol_BrainParenchymalFr	measured_SDMT	predicted_SDMT	Brainstem_Atrophy	Cerebellum_Atrophy	Medulla_Atrophy	Medulla_Lesion_Load	Vol_CerebellumGM	Vol_NormalWM	Vol_SulcalCSF	Vol_TotalCSF	measured_EDSS	predicted_EDSS	GM_Lesion_Load	Brainstem_Atrophy	Cerebellum_Atrophy	Medulla_Atrophy	Brainstem_Lesion_Load	Medulla_Lesion_Load	Vol_Lesions	Vol_NormalWM	Vol_VentricularCSF	Vol_SupratentorialWM	Vol_BrainParenchymalFr	measured_SNRS	predicted_SNRS	Brainstem_Atrophy	Medulla_Atrophy	Medulla_Lesion_Load	Vol_NormalWM	Vol_VentricularCSF	measured_CombiWISE	predicted_CombiWise	Brainstem_Atrophy	Cerebellum_Atrophy	Medulla_Atrophy	Medulla_Lesion_Load	Vol_CerebellumGM	Vol_Lesions
5	RR-MS	51.863	2	0	2	0.084	0.009	0.298	0.029	0.246	0.754	62	52.8575	1	2	0	0	0.084	0.298	0.216	0.246	3	4.5408	1	1	2	0	2	0	0.009	0.298	0.029	0.307	0.754	77	72.1419	1	0	0	0.298	0.029	25.0979	28.7955	1	2	0	0	0.084	0.009
6	RR-MS	52.3507	0	0	1	0.072	0.001	0.321	0.007	0.266	0.734	50	53.4714	0	0	0	0	0.072	0.321	0.258	0.266	2	2.49631	0	0	0	0	1	0	0.001	0.321	0.007	0.321	0.734	89	86.9158	0	0	0	0.321	0.007	15.2842	22.4087	0	0	0	0	0.072	0.001
8	RR-MS	44.5562	1	0	3	0.077	0.015	0.279	0.055	0.314	0.686	33	34.7321	0	1	0	2	0.077	0.279	0.26	0.314	5.5	4.57352	1	0	1	0	3	2	0.015	0.279	0.055	0.294	0.686	62	63.3426	0	0	2	0.279	0.055	39.5581	33.6474	0	1	0	2	0.077	0.015
9	RR-MS	41.9836	1	0	1	0.081	0.014	0.303	0.03	0.27	0.73	39	41.1316	1	1	0	0	0.081	0.303	0.239	0.27	1.5	2.56228	0	1	1	0	1	0	0.014	0.303	0.03	0.317	0.73	96	84.5011	1	0	0	0.303	0.03	10.3195	28.5205	1	1	0	0	0.081	0.014
10	RR-MS	60.8082	1	0	1	0.082	0.01	0.329	0.016	0.248	0.752	45	47.546	1	1	0	2	0.082	0.329	0.233	0.248	5.5	5.30508	2	1	1	0	1	2	0.01	0.329	0.016	0.34	0.752	54	56.4822	1	0	2	0.329	0.016	43.8335	44.0706	1	1	0	2	0.082	0.01
14	RR-MS	34.4438	1	0	3	0.082	0.01	0.303	0.037	0.3	0.7	41	42.164	1	1	0	3	0.082	0.303	0.263	0.3	4	4.01691	3	1	1	0	3	3	0.01	0.303	0.037	0.312	0.7	60	63.3372	1	0	3	0.303	0.037	35.735	27.7745	1	1	0	3	0.082	0.01
16	RR-MS	37.9288	0	0	1	0.099	0.004	0.324	0.023	0.244	0.756	59	52.9991	0	0	0	0	0.099	0.324	0.221	0.244	2	1.55736	0	0	0	0	1	0	0.004	0.324	0.023	0.328	0.756	95	92.9819	0	0	0	0.324	0.023	13.2985	12.3094	0	0	0	0	0.099	0.004
17	RR-MS	67.4384	0	0	1	0.08	0.007	0.323	0.015	0.234	0.766	61	45.3498	0	0	0	0	0.08	0.323	0.22	0.234	3	3.40149	2	0	0	0	1	0	0.007	0.323	0.015	0.33	0.766	69	70.8426	0	0	0	0.323	0.015	27.5596	30.2427	0	0	0	0	0.08	0.007
18	SP-MS	51.8932	1	1	1	0.068	0.007	0.287	0.024	0.291	0.709	46	40.0243	1	1	1	2	0.068	0.287	0.266	0.291	5.5	5.59486	1	1	1	1	1	2	0.007	0.287	0.024	0.294	0.709	55	52.6362	1	1	2	0.287	0.024	42.3625	45.0617	1	1	1	2	0.068	0.007
28	PP-MS	70.3671	0	0	0	0.071	0.016	0.293	0.037	0.28	0.72	41	35.4507	0	0	0	0	0.071	0.293	0.244	0.28	4.5	3.29983	2	0	0	0	0	0	0.016	0.293	0.037	0.309	0.72	69	71.3639	0	0	0	0.293	0.037	33.5389	32.8033	0	0	0	0	0.071	0.016
29	SP-MS	59.7836	2	0	2	0.087	0.017	0.288	0.07	0.318	0.682	48	41.5134	2	2	0	2	0.087	0.288	0.248	0.318	3.5	5.75642	3	2	2	0	2	2	0.017	0.288	0.07	0.305	0.682	71	65.4661	2	0	2	0.288	0.07	28.3529	50.4719	2	2	0	2	0.087	0.017
38	RR-MS	50.7507	1	0	2	0.072	0.004	0.328	0.024	0.303	0.697	46	45.1619	0	1	0	2	0.072	0.328	0.279	0.303	5	4.51698	2	0	1	0	2	2	0.004	0.328	0.024	0.332	0.697	76	65.1375	0	0	2	0.328	0.024	32.5189	32.4331	0	1	0	2	0.072	0.004
43	RR-MS	56.6767	1	0	2	0.07	0.013	0.299	0.037	0.306	0.694	23	38.9681	0	1	0	2	0.07	0.299	0.268	0.306	5.5	5.10145	2	0	1	0	2	2	0.013	0.299	0.037	0.312	0.694	55	59.7025	0	0	2	0.299	0.037	44.1553	39.292	0	1	0	2	0.07	0.013
45	RR-MS	52.7479	0	0	1	0.081	0.013	0.296	0.027	0.268	0.732	49	46.4875	0	0	0	2	0.081	0.296	0.241	0.268	3.5	3.98031	0	0	0	0	1	2	0.013	0.296	0.027	0.309	0.732	69	69.2005	0	0	2	0.296	0.027	30.4416	30.7115	0	0	0	2	0.081	0.013
54	SP-MS	58.2959	1	2	2	0.07	0.007	0.275	0.033	0.333	0.667	25	37.4002	2	1	2	2	0.07	0.275	0.3	0.333	6.5	6.35985	2	2	1	2	2	2	0.007	0.275	0.033	0.282	0.667	54	49.6237	2	2	2	0.275	0.033	56.6377	58.2309	2	1	2	2	0.07	0.007
56	RR-MS													0	0	0	0	0.084	0.301	0.235	0.243	0	0.659062	0	0	0	0	0	0	0.004	0.301	0.009	0.305	0.757	95	91.2872	0	0	0	0.301	0.009	3.97957	8.56293	0	0	0	0	0.084	0.004
57	RR-MS	58.3205	0	0	0	0.078	0.005	0.381	0.018	0.211	0.789	46	49.9073	0	0	0	0	0.078	0.381	0.193	0.211	3	3.37107	1	0	0	0	0	0	0.005	0.381	0.018	0.386	0.789	75	77.6726	0	0	0	0.381	0.018	25.8435	24.4257	0	0	0	0	0.078	0.005
58	RR-MS	49.5014	1	0	1	0.066	0.012	0.302	0.082	0.32	0.68	35	40.4788	0	1	0	1	0.066	0.302	0.238	0.32	3	3.67113	2	0	1	0	1	1	0.012	0.302	0.082	0.314	0.68	73	72.4707	0	0	1	0.302	0.082	26.8358	26.7464	0	1	0	1	0.066	0.012
68	SP-MS	71.3041	1	0	0	0.074	0.007	0.336	0.03	0.263	0.737	23	30.0797	1	1	0	0	0.074	0.336	0.234	0.263	5.5	3.81682	0	1	1	0	0	0	0.007	0.336	0.03	0.344	0.737	63	70.9073	1	0	0	0.336	0.03	40.4442	33.7335	1	1	0	0	0.074	0.007
76	CIS	62.063	0	0	0	0.087	0.004	0.298	0.04	0.258	0.742	47	44.4832	1	0	0	0	0.087	0.298	0.218	0.258	5	4.74567	0	1	0	0	0	0	0.004	0.298	0.04	0.302	0.742	71	72.3029	1	0	0	0.298	0.04	35.1277	33.8018	1	0	0	0	0.087	0.004
78	RR-MS	35.9616	1	0	2	0.078	0.005	0.342	0.029	0.254	0.746	57	53.1627	2	1	0	1	0.078	0.342	0.225	0.254	1.5	2.139	1	2	1	0	2	1	0.005	0.342	0.029	0.347	0.746	92	73.1265	2	0	1	0.342	0.029	11.4442	16.2146	2	1	0	1	0.078	0.005
79	RR-MS													0	1	0	0	0.076	0.34	0.2	0.216	1	1.47395	0	0	1	0	1	0	0	0.34	0.016	0.34	0.784	99	88.9661	0	0	0	0.34	0.016	7.04332	12.0159	0	1	0	0	0.076	0
82	NIND	59.1753	1	0	0	0.074	0.002	0.33	0.009	0.212	0.788	43	49.3783	0	1	0	0	0.074	0.33	0.203	0.212	5	4.39418	0	0	1	0	0	0	0.002	0.33	0.009	0.332	0.788	87	76.8741	0	0	0	0.33	0.009	28.0747	28.917	0	1	0	0	0.074	0.002
83	RR-MS	31.2822	0	0	0	0.079	0.003	0.353	0.019	0.205	0.795	50	51.9065	0	0	0	2	0.079	0.353	0.186	0.205	3	2.76381	0	0	0	0	0	2	0.003	0.353	0.019	0.356	0.795	71	76.3478	0	0	2	0.353	0.019	27.1431	22.1452	0	0	0	2	0.079	0.003
84	RR-MS	32.6301	2	0	3	0.073	0.002	0.343	0.016	0.279	0.721	52	49.3089	1	2	0	2	0.073	0.343	0.264	0.279	4.5	4.31366	2	1	2	0	3	2	0.002	0.343	0.016	0.345	0.721	75	69.7879	1	0	2	0.343	0.016	30.7058	27.0175	1	2	0	2	0.073	0.002
89	RR-MS	40.3178	0	0	0	0.077	0	0.338	0.007	0.211	0.789	56	61.5492	0	0	0	1	0.077	0.338	0.205	0.211	2	2.05035	0	0	0	0	0	1	0	0.338	0.007	0.338	0.789	82	91.1589	0	0	1	0.338	0.007	17.9083	17.0567	0	0	0	1	0.077	0
90	RR-MS	78.2192	2	1	2	0.069	0.011	0.276	0.045	0.331	0.669	48	39.4085	2	2	1	0	0.069	0.276	0.286	0.331	5.5	5.65647	0	2	2	1	2	0	0.011	0.276	0.045	0.288	0.669	63	61.4795	2	1	0	0.276	0.045	39.9617	44.2089	2	2	1	0	0.069	0.011
91	RR-MS	35.3507	0	0	1	0.079	0.001	0.31	0.022	0.256	0.744	52	53.31	0	0	0	0	0.079	0.31	0.234	0.256	0	0.592743	0	0	0	0	1	0	0.001	0.31	0.022	0.311	0.744	100	94.6792	0	0	0	0.31	0.022	3.25827	7.40181	0	0	0	0	0.079	0.001
93	RR-MS	43.3562	1	1	1	0.071	0.007	0.33	0.012	0.236	0.764	51	49.4279	1	1	1	2	0.071	0.33	0.224	0.236	5.5	5.36522	1	1	1	1	1	2	0.007	0.33	0.012	0.336	0.764	62	58.6926	1	1	2	0.33	0.012	41.9976	40.4921	1	1	1	2	0.071	0.007
96	RR-MS	46.4247	0	1	2	0.077	0.002	0.31	0.01	0.231	0.769	54	48.0179	0	0	1	2	0.077	0.31	0.22	0.231	5.5	5.20597	0	0	0	1	2	2	0.002	0.31	0.01	0.312	0.769	68	66.4239	0	1	2	0.31	0.01	36.1738	35.354	0	0	1	2	0.077	0.002
105	SP-MS	75.6219	0	1	3	0.064	0.006	0.266	0.06	0.354	0.646	41	37.318	1	0	1	2	0.064	0.266	0.293	0.354	6.5	6.34757	1	1	0	1	3	2	0.006	0.266	0.06	0.271	0.646	54	52.5021	1	1	2	0.266	0.06	53.0638	48.0113	1	0	1	2	0.064	0.006
113	RR-MS	49.4877	0	0	1	0.078	0.007	0.32	0.015	0.245	0.755	44	47.8264	1	0	0	2	0.078	0.32	0.23	0.245	5.5	4.53799	0	1	0	0	1	2	0.007	0.32	0.015	0.327	0.755	54	58.7092	1	0	2	0.32	0.015	45.2222	39.3631	1	0	0	2	0.078	0.007
115	PP-MS	60.3014	2	3	2	0.067	0.012	0.254	0.037	0.311	0.689	13	33.7646	3	2	3	3	0.067	0.254	0.274	0.311	8	7.55916	2	3	2	3	2	3	0.012	0.254	0.037	0.267	0.689	26	43.63	3	3	3	0.254	0.037	81.8197	65.6428	3	2	3	3	0.067	0.012
120	RIS	58.1205	0	0	0	0.077	0.027	0.307	0.04	0.276	0.724	39	37.7827	0	0	0	1	0.077	0.307	0.235	0.276	2	2.74855	3	0	0	0	0	1	0.027	0.307	0.04	0.334	0.724	87	80.5619	0	0	1	0.307	0.04	16.6545	32.856	0	0	0	1	0.077	0.027
127	NIND	59.3452	0	0	2	0.09	0.016	0.344	0.02	0.199	0.801	41	46.0099	0	0	0	0	0.09	0.344	0.179	0.199	5.5	4.58108	2	0	0	0	2	0	0.016	0.344	0.02	0.36	0.801	75	73.9437	0	0	0	0.344	0.02	35.797	35.1278	0	0	0	0	0.09	0.016
128	RR-MS	42.5205	0	0	0	0.077	0.001	0.394	0.009	0.201	0.799	76	56.0828	0	0	0	2	0.077	0.394	0.191	0.201	2	2.55225	0	0	0	0	0	2	0.001	0.394	0.009	0.395	0.799	91	85.5778	0	0	2	0.394	0.009	14.3908	20.2335	0	0	0	2	0.077	0.001
130	PP-MS	58.4849	0	2	2	0.076	0.007	0.32	0.023	0.29	0.71	42	40.2029	1	0	2	3	0.076	0.32	0.267	0.29	6.5	6.46634	1	1	0	2	2	3	0.007	0.32	0.023	0.327	0.71	54	53.4862	1	2	3	0.32	0.023	57.0147	56.7914	1	0	2	3	0.076	0.007
133	PP-MS	63.3315	1	1	2	0.07	0.011	0.293	0.026	0.291	0.709	48	35.8036	1	1	1	2	0.07	0.293	0.265	0.291	5.5	5.72724	1	1	1	1	2	2	0.011	0.293	0.026	0.304	0.709	52	52.3234	1	1	2	0.293	0.026	45.3922	48.3303	1	1	1	2	0.07	0.011
136	PP-MS	57.863	0	0	0	0.096	0.011	0.285	0.032	0.358	0.642	36	41.6827	0	0	0	2	0.096	0.285	0.325	0.358	5	4.78451	1	0	0	0	0	2	0.011	0.285	0.032	0.295	0.642	66	66.043	0	0	2	0.285	0.032	36.8575	36.855	0	0	0	2	0.096	0.011
138	SP-MS	64.2192	2	0	2	0.086	0.01	0.316	0.026	0.266	0.734	42	41.0865	2	2	0	2	0.086	0.316	0.24	0.266	6.5	6.09424	2	2	2	0	2	2	0.01	0.316	0.026	0.326	0.734	52	55.3639	2	0	2	0.316	0.026	54.2594	54.0743	2	2	0	2	0.086	0.01
144	RR-MS	45.7836	1	0	3	0.093	0.011	0.444	0.017	0.219	0.781	72	61.572	1	1	0	2	0.093	0.444	0.202	0.219	2	3.09415	0	1	1	0	3	2	0.011	0.444	0.017	0.454	0.781	88	63.1851	1	0	2	0.444	0.017	15.7069	36.2312	1	1	0	2	0.093	0.011
145	PP-MS	63.1096	1	1	2	0.083	0.005	0.301	0.032	0.279	0.721	37	37.7226	1	1	1	2	0.083	0.301	0.246	0.279	6	5.839	1	1	1	1	2	2	0.005	0.301	0.032	0.306	0.721	49	51.6347	1	1	2	0.301	0.032	49.0887	48.6325	1	1	1	2	0.083	0.005
146	RR-MS	37.7589	0	0	1	0.077	0.001	0.335	0.012	0.281	0.719	77	65.5563	0	0	0	2	0.077	0.335	0.269	0.281	2	2.59085	0	0	0	0	1	2	0.001	0.335	0.012	0.336	0.719	88	85.4222	0	0	2	0.335	0.012	16.0363	20.0106	0	0	0	2	0.077	0.001
147	RR-MS													0	0	0	0	0.073	0.373	0.205	0.222	2.5	2.73533	1	0	0	0	2	0	0.002	0.373	0.017	0.375	0.778	78	78.7507	0	0	0	0.373	0.017	21.5051	21.3496	0	0	0	0	0.073	0.002
149	SP-MS	54.9863	1	1	3	0.079	0.014	0.264	0.039	0.348	0.652	38	34.0416	1	1	1	2	0.079	0.264	0.309	0.348	6.5	6.07464	2	1	1	1	3	2	0.014	0.264	0.039	0.277	0.652	59	50.9148	1	1	2	0.264	0.039	50.1814	48.5227	1	1	1	2	0.079	0.014
154	RR-MS	46.4959	0	0	2	0.09	0.013	0.328	0.037	0.258	0.742	40	42.3899	1	0	0	0	0.09	0.328	0.221	0.258	5	4.22245	0	1	0	0	2	0	0.013	0.328	0.037	0.341	0.742	68	70.8932	1	0	0	0.328	0.037	35.9243	32.5378	1	0	0	0	0.09	0.013
156	RR-MS	44.2959	0	0	1	0.093	0.005	0.322	0.017	0.233	0.767	41	52.675	0	0	0	2	0.093	0.322	0.216	0.233	6	3.49563	0	0	0	0	1	2	0.005	0.322	0.017	0.327	0.767	61	65.9501	0	0	2	0.322	0.017	48.4254	37.5271	0	0	0	2	0.093	0.005
157	PP-MS	69.6795	2	1	2	0.067	0.003	0.284	0.043	0.341	0.659	42	39.5247	2	2	1	3	0.067	0.284	0.298	0.341	7.5	7.00938	2	2	2	1	2	3	0.003	0.284	0.043	0.287	0.659	54	52.6718	2	1	3	0.284	0.043	63.6734	54.77	2	2	1	3	0.067	0.003
159	SP-MS	70.0493	0	1	1	0.061	0	0.377	0.018	0.251	0.749	60	46.3645	0	0	1	2	0.061	0.377	0.233	0.251	6	5.9416	0	0	0	1	1	2	0	0.377	0.018	0.377	0.749	70	60.0053	0	1	2	0.377	0.018	39.996	41.272	0	0	1	2	0.061	0
162	RR-MS	39.2822	0	0	2	0.082	0.006	0.289	0.022	0.28	0.72	48	47.772	2	0	0	2	0.082	0.289	0.258	0.28	2.5	3.67133	0	2	0	0	2	2	0.006	0.289	0.022	0.294	0.72	71	69.757	2	0	2	0.289	0.022	25.3201	28.5222	2	0	0	2	0.082	0.006
165	PP-MS	68.9233	1	1	2	0.078	0.003	0.315	0.027	0.25	0.75	50	46.5215	1	1	1	2	0.078	0.315	0.223	0.25	6	5.57633	1	1	1	1	2	2	0.003	0.315	0.027	0.318	0.75	53	53.3853	1	1	2	0.315	0.027	48.4862	48.9112	1	1	1	2	0.078	0.003
166	RR-MS	53.5616	0	1	0	0.088	0.006	0.356	0.029	0.243	0.757	49	46.5588	0	0	1	2	0.088	0.356	0.214	0.243	4	4.52227	1	0	0	1	0	2	0.006	0.356	0.029	0.362	0.757	69	60.5472	0	1	2	0.356	0.029	31.6818	42.4836	0	0	1	2	0.088	0.006
173	RR-MS	54.4877	0	0	2	0.085	0.006	0.345	0.033	0.222	0.778	50	48.68	0	0	0	2	0.085	0.345	0.189	0.222	4	4.48412	3	0	0	0	2	2	0.006	0.345	0.033	0.351	0.778	65	67.098	0	0	2	0.345	0.033	33.7224	35.4719	0	0	0	2	0.085	0.006
178	RR-MS	49.5945	0	0	0	0.078	0.002	0.329	0.011	0.204	0.796	61	55.8626	0	0	0	1	0.078	0.329	0.193	0.204	3.5	3.35307	0	0	0	0	0	1	0.002	0.329	0.011	0.331	0.796	73	77.9649	0	0	1	0.329	0.011	28.2379	25.3677	0	0	0	1	0.078	0.002
179	PP-MS	55.2575	1	1	2	0.069	0.001	0.362	0.005	0.23	0.77	31	39.6335	0	1	1	2	0.069	0.362	0.226	0.23	6	5.0925	1	0	1	1	2	2	0.001	0.362	0.005	0.363	0.77	61	62.021	0	1	2	0.362	0.005	46.5097	34.5769	0	1	1	2	0.069	0.001
183	RR-MS	48.1589	0	0	2	0.084	0.006	0.329	0.034	0.237	0.763	45	46.7085	0	0	0	2	0.084	0.329	0.203	0.237	4.5	4.12133	2	0	0	0	2	2	0.006	0.329	0.034	0.336	0.763	62	65.1009	0	0	2	0.329	0.034	38.2226	35.3356	0	0	0	2	0.084	0.006
185	RR-MS	44.0301	0	0	1	0.078	0.001	0.332	0.031	0.254	0.746	41	45.4521	0	0	0	2	0.078	0.332	0.222	0.254	4	3.59177	0	0	0	0	1	2	0.001	0.332	0.031	0.333	0.746	75	76.3375	0	0	2	0.332	0.031	29.3934	29.22	0	0	0	2	0.078	0.001
186	RR-MS	48.5973	0	1	2	0.08	0.008	0.301	0.038	0.269	0.731	49	41.9281	0	0	1	2	0.08	0.301	0.231	0.269	4.5	5.11202	2	0	0	1	2	2	0.008	0.301	0.038	0.309	0.731	62	62.3407	0	1	2	0.301	0.038	36.5813	43.4396	0	0	1	2	0.08	0.008
189	RR-MS	41.4959	0	0	1	0.074	0.017	0.311	0.007	0.254	0.746	66	50.9586	0	0	0	2	0.074	0.311	0.247	0.254	2	3.21159	0	0	0	0	1	2	0.017	0.311	0.007	0.328	0.746	87	79.6369	0	0	2	0.311	0.007	15.9529	19.3079	0	0	0	2	0.074	0.017
192	RR-MS	60.6192	2	1	3	0.066	0.012	0.283	0.041	0.352	0.648	34	28.7492	2	2	1	2	0.066	0.283	0.311	0.352	6.5	6.38763	1	2	2	1	3	2	0.012	0.283	0.041	0.295	0.648	38	44.8581	2	1	2	0.283	0.041	58.3464	53.5327	2	2	1	2	0.066	0.012
195	PP-MS	61.7945	0	0	1	0.083	0.012	0.342	0.015	0.2	0.8	52	50.3584	0	0	0	0	0.083	0.342	0.185	0.2	5.5	4.88154	3	0	0	0	1	0	0.012	0.342	0.015	0.354	0.8	58	74.632	0	0	0	0.342	0.015	42.9117	36.0212	0	0	0	0	0.083	0.012
197	RR-MS	66.4274	0	0	0	0.073	0.001	0.346	0.017	0.23	0.77	33	39.0251	0	0	0	0	0.073	0.346	0.213	0.23	1.5	2.43596	0	0	0	0	0	0	0.001	0.346	0.017	0.347	0.77	88	85.0201	0	0	0	0.346	0.017	13.8779	21.6162	0	0	0	0	0.073	0.001
202	RR-MS	32.5507	0	0	1	0.079	0.007	0.264	0.023	0.268	0.732	55	49.0093	0	0	0	0	0.079	0.264	0.245	0.268	1	1.45725	0	0	0	0	1	0	0.007	0.264	0.023	0.271	0.732	97	85.8934	0	0	0	0.264	0.023	7.00175	18.2033	0	0	0	0	0.079	0.007
204	RR-MS	64.0082	2	0	0	0.064	0.002	0.314	0.063	0.328	0.672	35	36.5874	0	2	0	1	0.064	0.314	0.264	0.328	5	4.55933	2	0	2	0	0	1	0.002	0.314	0.063	0.316	0.672	74	73.0758	0	0	1	0.314	0.063	35.0994	33.1035	0	2	0	1	0.064	0.002
206	CIS	43.537	0	0	1	0.077	0	0.343	0.01	0.211	0.789	53	57.3647	0	0	0	2	0.077	0.343	0.201	0.211	2	2.6587	0	0	0	0	1	2	0	0.343	0.01	0.343	0.789	83	81.4038	0	0	2	0.343	0.01	18.6037	27.0955	0	0	0	2	0.077	0
212	RR-MS	50.8192	1	1	2	0.081	0.002	0.319	0.021	0.252	0.748	68	47.5315	0	1	1	2	0.081	0.319	0.231	0.252	4	4.67047	2	0	1	1	2	2	0.002	0.319	0.021	0.322	0.748	68	64.0192	0	1	2	0.319	0.021	31.6186	37.0558	0	1	1	2	0.081	0.002
214	RR-MS	55.9836	0	0	0	0.086	0.001	0.375	0.013	0.231	0.769	55	49.6143	0	0	0	1	0.086	0.375	0.219	0.231	2.5	3.48208	0	0	0	0	0	1	0.001	0.375	0.013	0.376	0.769	81	82.5759	0	0	1	0.375	0.013	20.3528	22.2498	0	0	0	1	0.086	0.001
216	PP-MS	70.263	0	2	1	0.066	0.021	0.303	0.021	0.276	0.724	47	42.8035	2	0	2	2	0.066	0.303	0.255	0.276	6.5	6.39114	3	2	0	2	1	2	0.021	0.303	0.021	0.324	0.724	54	53.1208	2	2	2	0.303	0.021	47.535	55.6651	2	0	2	2	0.066	0.021
221	RR-MS	32.6767	1	0	1	0.072	0.004	0.329	0.013	0.201	0.799	81	68.2321	0	1	0	1	0.072	0.329	0.188	0.201	1.5	1.90678	0	0	1	0	1	1	0.004	0.329	0.013	0.333	0.799	93	89.0979	0	0	1	0.329	0.013	12.2374	12.5832	0	1	0	1	0.072	0.004
227	RR-MS	31.2356	0	0	1	0.078	0.001	0.355	0.02	0.213	0.787	63	57.3063	0	0	0	1	0.078	0.355	0.193	0.213	2	1.91523	1	0	0	0	1	1	0.001	0.355	0.02	0.356	0.787	78	82.9219	0	0	1	0.355	0.02	20.1245	15.8032	0	0	0	1	0.078	0.001
229	RR-MS	32.674	0	0	1	0.08	0.003	0.371	0.012	0.241	0.759	61	58.7728	0	0	0	0	0.08	0.371	0.229	0.241	2	1.88132	0	0	0	0	1	0	0.003	0.371	0.012	0.374	0.759	80	87.6302	0	0	0	0.371	0.012	18.591	18.3401	0	0	0	0	0.08	0.003
239	CIS	49.9671	0	0	0	0.081	0.001	0.382	0.013	0.2	0.8	57	55.6465	0	0	0	1	0.081	0.382	0.186	0.2	1.5	3.45312	0	0	0	0	0	1	0.001	0.382	0.013	0.382	0.8	91	88.1439	0	0	1	0.382	0.013	13.3791	17.5997	0	0	0	1	0.081	0.001
243	RR-MS	45.6986	1	0	0	0.088	0	0.343	0.015	0.221	0.779	59	56.3655	0	1	0	1	0.088	0.343	0.205	0.221	2	2.58819	0	0	1	0	0	1	0	0.343	0.015	0.343	0.779	86	81.5443	0	0	1	0.343	0.015	18.7248	18.4557	0	1	0	1	0.088	0
244	RR-MS	43.9836	0	0	2	0.075	0.001	0.366	0.014	0.217	0.783	66	62.3381	0	0	0	1	0.075	0.366	0.203	0.217	1.5	2.31477	0	0	0	0	2	1	0.001	0.366	0.014	0.367	0.783	91	88.1149	0	0	1	0.366	0.014	12.1189	13.8279	0	0	0	1	0.075	0.001
250	SP-MS	70.1342	2	1	2	0.056	0.044	0.254	0.068	0.346	0.654	13	19.9513	2	2	1	2	0.056	0.254	0.278	0.346	6.5	6.51661	2	2	2	1	2	2	0.044	0.254	0.068	0.298	0.654	52	51.3646	2	1	2	0.254	0.068	59.4665	51.3964	2	2	1	2	0.056	0.044
262	RR-MS	37.137	1	1	1	0.078	0.02	0.3	0.031	0.245	0.755	39	40.4798	0	1	1	2	0.078	0.3	0.214	0.245	4.5	4.81153	1	0	1	1	1	2	0.02	0.3	0.031	0.32	0.755	80	71.9111	0	1	2	0.3	0.031	29.8953	43.0578	0	1	1	2	0.078	0.02
263	RR-MS	24.1644	0	0	3	0.088	0.01	0.327	0.02	0.216	0.784	46	48.3302	0	0	0	2	0.088	0.327	0.196	0.216	1.5	2.17414	3	0	0	0	3	2	0.01	0.327	0.02	0.338	0.784	92	83.6787	0	0	2	0.327	0.02	13.033	19.4753	0	0	0	2	0.088	0.01
265	RR-MS	56.2685	0	0	2	0.066	0.002	0.303	0.018	0.292	0.708	42	43.2292	0	0	0	2	0.066	0.303	0.274	0.292	3	3.8534	1	0	0	0	2	2	0.002	0.303	0.018	0.305	0.708	78	72.2365	0	0	2	0.303	0.018	23.7625	38.9664	0	0	0	2	0.066	0.002
266	SP-MS	44.4685	1	1	3	0.087	0.007	0.295	0.036	0.293	0.707	50	44.4865	1	1	1	2	0.087	0.295	0.257	0.293	5.5	5.35829	2	1	1	1	3	2	0.007	0.295	0.036	0.302	0.707	59	57.2565	1	1	2	0.295	0.036	41.5046	46.2864	1	1	1	2	0.087	0.007
274	SP-MS	31.2603	2	1	3	0.061	0.014	0.282	0.025	0.287	0.713	12	19.5512	0	2	1	3	0.061	0.282	0.262	0.287	6.5	6.35521	3	0	2	1	3	3	0.014	0.282	0.025	0.296	0.713	47	51.9442	0	1	3	0.282	0.025	61.2318	55.813	0	2	1	3	0.061	0.014
279	PP-MS	53.0849	1	0	0	0.075	0.004	0.341	0.037	0.316	0.684	45	43.2432	1	1	0	1	0.075	0.341	0.279	0.316	3	3.53985	1	1	1	0	0	1	0.004	0.341	0.037	0.345	0.684	74	70.4049	1	0	1	0.341	0.037	25.7146	28.9402	1	1	0	1	0.075	0.004
280	PP-MS	53.8575	2	1	2	0.083	0.006	0.321	0.018	0.248	0.752	51	46.4105	1	2	1	3	0.083	0.321	0.229	0.248	6.5	6.39361	2	1	2	1	2	3	0.006	0.321	0.018	0.327	0.752	50	50.8787	1	1	3	0.321	0.018	50.8732	51.339	1	2	1	3	0.083	0.006
282	RR-MS	58.5096	1	0	1	0.075	0.009	0.31	0.031	0.287	0.713	40	39.8793	0	1	0	2	0.075	0.31	0.256	0.287	3	4.85621	0	0	1	0	1	2	0.009	0.31	0.031	0.32	0.713	71	67.8264	0	0	2	0.31	0.031	29.4246	32.8607	0	1	0	2	0.075	0.009
287	PP-MS	50.5397	0	0	1	0.087	0.004	0.365	0.021	0.209	0.791	44	50.0651	0	0	0	1	0.087	0.365	0.188	0.209	2.5	2.92669	3	0	0	0	1	1	0.004	0.365	0.021	0.37	0.791	84	81.7941	0	0	1	0.365	0.021	21.4143	22.867	0	0	0	1	0.087	0.004
288	CIS	46.3589	0	0	1	0.066	0.003	0.345	0.016	0.196	0.804	57	52.3727	0	0	0	0	0.066	0.345	0.18	0.196	2	2.6398	0	0	0	0	1	0	0.003	0.345	0.016	0.348	0.804	85	83.1613	0	0	0	0.345	0.016	17.4712	18.9178	0	0	0	0	0.066	0.003
290	SP-MS	64.4301	1	0	2	0.084	0.008	0.331	0.026	0.238	0.762	50	45.7965	0	1	0	1	0.084	0.331	0.212	0.238	5	4.53804	0	0	1	0	2	1	0.008	0.331	0.026	0.339	0.762	78	74.4781	0	0	1	0.331	0.026	32.3695	32.8161	0	1	0	1	0.084	0.008
294	RR-MS	34.4548	0	0	0	0.077	0.001	0.305	0.02	0.259	0.741	52	51.8034	0	0	0	0	0.077	0.305	0.239	0.259	2	1.31477	0	0	0	0	0	0	0.001	0.305	0.02	0.307	0.741	84	88.5383	0	0	0	0.305	0.02	17.7819	8.23124	0	0	0	0	0.077	0.001
295	RR-MS	48.463	1	0	3	0.083	0.001	0.31	0.025	0.307	0.693	50	46.656	0	1	0	2	0.083	0.31	0.282	0.307	3	3.77318	2	0	1	0	3	2	0.001	0.31	0.025	0.311	0.693	75	66.5061	0	0	2	0.31	0.025	25.5402	28.9828	0	1	0	2	0.083	0.001
298	SP-MS	65.9616	2	2	2	0.047	0.037	0.247	0.046	0.319	0.681	28	24.6116	2	2	2	2	0.047	0.247	0.272	0.319	6.5	6.57818	2	2	2	2	2	2	0.037	0.247	0.046	0.283	0.681	44	45.8753	2	2	2	0.247	0.046	60.1955	59.1862	2	2	2	2	0.047	0.037
300	PP-MS	37.1342	1	1	2	0.073	0.006	0.308	0.026	0.237	0.763	55	49.4073	0	1	1	2	0.073	0.308	0.211	0.237	6	5.34032	2	0	1	1	2	2	0.006	0.308	0.026	0.315	0.763	71	68.5626	0	1	2	0.308	0.026	43.2909	41.7555	0	1	1	2	0.073	0.006
304	SP-MS	60.3808	0	0	2	0.075	0.001	0.348	0.011	0.242	0.758	60	54.7134	1	0	0	2	0.075	0.348	0.231	0.242	4	5.09387	0	1	0	0	2	2	0.001	0.348	0.011	0.349	0.758	68	65.4284	1	0	2	0.348	0.011	32.0905	42.0949	1	0	0	2	0.075	0.001
305	PP-MS	53.0192	0	3	1	0.076	0.105	0.225	0.033	0.286	0.714	38	34.376	0	0	3	2	0.076	0.225	0.253	0.286	7	6.14231	1	0	0	3	1	2	0.105	0.225	0.033	0.331	0.714	59	58.8287	0	3	2	0.225	0.033	64.595	60.3696	0	0	3	2	0.076	0.105
306	PP-MS	62.0164	0	0	1	0.077	0.004	0.347	0.015	0.22	0.78	56	52.8341	0	0	0	2	0.077	0.347	0.205	0.22	4.5	4.85791	1	0	0	0	1	2	0.004	0.347	0.015	0.351	0.78	60	63.071	0	0	2	0.347	0.015	37.9008	40.7881	0	0	0	2	0.077	0.004
308	RR-MS	35.4	0	0	2	0.078	0.002	0.325	0.012	0.241	0.759	50	52.3978	0	0	0	1	0.078	0.325	0.229	0.241	2	1.60163	1	0	0	0	2	1	0.002	0.325	0.012	0.327	0.759	90	87.1908	0	0	1	0.325	0.012	15.7571	13.7621	0	0	0	1	0.078	0.002
312	RR-MS	27.9726	0	0	1	0.09	0.002	0.332	0.012	0.208	0.792	59	58.472	0	0	0	2	0.09	0.332	0.196	0.208	1.5	2.06928	0	0	0	0	1	2	0.002	0.332	0.012	0.335	0.792	93	88.2041	0	0	2	0.332	0.012	11.9524	19.884	0	0	0	2	0.09	0.002
314	SP-MS	70.5753	2	1	3	0.065	0.025	0.278	0.044	0.291	0.709	24	24.5145	2	2	1	3	0.065	0.278	0.247	0.291	6.5	6.68664	2	2	2	1	3	3	0.025	0.278	0.044	0.303	0.709	50	49.8495	2	1	3	0.278	0.044	54.3359	55.0427	2	2	1	3	0.065	0.025
315	SP-MS	56.7589	2	1	2	0.065	0.014	0.283	0.021	0.26	0.74	41	34.9576	2	2	1	2	0.065	0.283	0.238	0.26	6	6.07752	1	2	2	1	2	2	0.014	0.283	0.021	0.297	0.74	58	54.6096	2	1	2	0.283	0.021	45.8999	47.7038	2	2	1	2	0.065	0.014
317	RR-MS	41.0356	0	0	2	0.08	0.032	0.273	0.027	0.275	0.725	30	37.4833	0	0	0	2	0.08	0.273	0.248	0.275	3	3.19074	2	0	0	0	2	2	0.032	0.273	0.027	0.305	0.725	70	70.4625	0	0	2	0.273	0.027	26.1548	28.1772	0	0	0	2	0.08	0.032
319	RR-MS	57.4055	0	1	1	0.074	0.008	0.263	0.037	0.273	0.727	42	39.5531	1	0	1	1	0.074	0.263	0.236	0.273	6.5	5.89741	0	1	0	1	1	1	0.008	0.263	0.037	0.271	0.727	72	66.4588	1	1	1	0.263	0.037	43.2136	46.0015	1	0	1	1	0.074	0.008
323	PP-MS	68.3151	0	1	1	0.074	0.003	0.306	0.016	0.248	0.752	59	51.9946	0	0	1	3	0.074	0.306	0.232	0.248	5.5	6.19043	0	0	0	1	1	3	0.003	0.306	0.016	0.309	0.752	52	58.8703	0	1	3	0.306	0.016	45.0303	46.8064	0	0	1	3	0.074	0.003
326	SP-MS	62.6767	1	1	2	0.068	0.003	0.353	0.047	0.277	0.723	38	37.362	1	1	1	2	0.068	0.353	0.23	0.277	6.5	5.56228	1	1	1	1	2	2	0.003	0.353	0.047	0.356	0.723	42	56.4429	1	1	2	0.353	0.047	61.311	49.0979	1	1	1	2	0.068	0.003
329	PP-MS	66.7781	2	1	3	0.079	0.015	0.257	0.066	0.334	0.666	28	24.4313	2	2	1	3	0.079	0.257	0.268	0.334	6.5	6.60647	2	2	2	1	3	3	0.015	0.257	0.066	0.272	0.666	42	48.6574	2	1	3	0.257	0.066	63.5369	58.5357	2	2	1	3	0.079	0.015
332	PP-MS	53.3945	2	1	3	0.068	0.012	0.258	0.031	0.344	0.656	42	27.9919	2	2	1	3	0.068	0.258	0.313	0.344	6.5	6.58548	3	2	2	1	3	3	0.012	0.258	0.031	0.27	0.656	39	45.0291	2	1	3	0.258	0.031	62.098	59.299	2	2	1	3	0.068	0.012
334	RR-MS	67.8822	0	0	0	0.071	0.006	0.526	0.033	0.236	0.764	42	41.0581	0	0	0	1	0.071	0.526	0.203	0.236	3	3.00847	0	0	0	0	0	1	0.006	0.526	0.033	0.532	0.764	80	78.1796	0	0	1	0.526	0.033	23.3771	26.529	0	0	0	1	0.071	0.006
335	PP-MS	65.2959	1	3	3	0.062	0.002	0.335	0.016	0.281	0.719	34	35.7254	0	1	3	2	0.062	0.335	0.264	0.281	7	6.72256	3	0	1	3	3	2	0.002	0.335	0.016	0.337	0.719	56	57.1064	0	3	2	0.335	0.016	61.3338	52.4163	0	1	3	2	0.062	0.002
337	PP-MS	66.8329	0	1	1	0.084	0.003	0.36	0.027	0.252	0.748	44	45.1043	0	0	1	2	0.084	0.36	0.225	0.252	6	5.76127	0	0	0	1	1	2	0.003	0.36	0.027	0.364	0.748	65	59.1461	0	1	2	0.36	0.027	46.1524	45.8334	0	0	1	2	0.084	0.003
338	RR-MS													0	0	1	1	0.071	0.303	0.266	0.325	6	5.58539	1	0	0	1	2	1	0.017	0.303	0.058	0.32	0.675	61	61.8174	0	1	1	0.303	0.058	50.7416	46.2633	0	0	1	1	0.071	0.017
342	RR-MS	55.0082	0	0	1	0.082	0.003	0.327	0.019	0.233	0.767	49	48.6594	0	0	0	1	0.082	0.327	0.214	0.233	2.5	3.36974	0	0	0	0	1	1	0.003	0.327	0.019	0.331	0.767	78	76.8957	0	0	1	0.327	0.019	22.4663	32.1041	0	0	0	1	0.082	0.003
351	PP-MS	72.8849	1	1	1	0.073	0.002	0.27	0.027	0.321	0.679	34	37.1121	1	1	1	3	0.073	0.27	0.294	0.321	5.5	6.44848	1	1	1	1	1	3	0.002	0.27	0.027	0.272	0.679	43	47.0774	1	1	3	0.27	0.027	49.8516	51.7271	1	1	1	3	0.073	0.002
356	PP-MS	70.863	0	1	0	0.088	0.002	0.304	0.028	0.261	0.739	43	42.5054	0	0	1	2	0.088	0.304	0.233	0.261	6.5	5.93856	0	0	0	1	0	2	0.002	0.304	0.028	0.306	0.739	58	59.5998	0	1	2	0.304	0.028	51.8227	49.3789	0	0	1	2	0.088	0.002
357	RR-MS	43.3562	0	0	2	0.072	0.01	0.324	0.016	0.211	0.789	53	52.3625	1	0	0	2	0.072	0.324	0.195	0.211	5.5	4.63827	1	1	0	0	2	2	0.01	0.324	0.016	0.334	0.789	60	66.3844	1	0	2	0.324	0.016	41.5174	35.4759	1	0	0	2	0.072	0.01
359	RR-MS	49.7616	1	1	2	0.078	0.007	0.297	0.036	0.269	0.731	32	42.0248	1	1	1	2	0.078	0.297	0.232	0.269	6	5.62038	2	1	1	1	2	2	0.007	0.297	0.036	0.305	0.731	61	58.1946	1	1	2	0.297	0.036	47.0887	46.6461	1	1	1	2	0.078	0.007
365	PP-MS	46.3863	0	1	2	0.076	0	0.352	0.008	0.184	0.816	62	52.8498	0	0	1	2	0.076	0.352	0.175	0.184	3	3.68881	1	0	0	1	2	2	0	0.352	0.008	0.352	0.816	79	66.2981	0	1	2	0.352	0.008	24.4401	29.6281	0	0	1	2	0.076	0
366	PP-MS	60.0822	1	2	2	0.079	0.01	0.32	0.031	0.259	0.741	38	37.7923	0	1	2	3	0.079	0.32	0.228	0.259	6	6.32193	1	0	1	2	2	3	0.01	0.32	0.031	0.33	0.741	62	55.1999	0	2	3	0.32	0.031	43.8264	50.1545	0	1	2	3	0.079	0.01
368	PP-MS	56.5014	0	2	2	0.072	0.004	0.338	0.026	0.239	0.761	37	39.2087	0	0	2	3	0.072	0.338	0.213	0.239	6	6.21533	1	0	0	2	2	3	0.004	0.338	0.026	0.342	0.761	63	55.0205	0	2	3	0.338	0.026	44.1431	50.5805	0	0	2	3	0.072	0.004
369	PP-MS	52.9151	0	2	1	0.075	0.003	0.376	0.013	0.226	0.774	65	59.4121	0	0	2	3	0.075	0.376	0.212	0.226	6.5	6.27787	0	0	0	2	1	3	0.003	0.376	0.013	0.379	0.774	61	57.8192	0	2	3	0.376	0.013	56.7555	53.6583	0	0	2	3	0.075	0.003
371	SP-MS	51.5068	0	1	1	0.079	0.033	0.378	0.013	0.224	0.776	20	49.9721	0	0	1	2	0.079	0.378	0.211	0.224	6	5.02865	2	0	0	1	1	2	0.033	0.378	0.013	0.412	0.776	47	62.5124	0	1	2	0.378	0.013	51.9641	36.7578	0	0	1	2	0.079	0.033
372	PP-MS	67.7699	1	2	1	0.073	0.004	0.333	0.041	0.275	0.725	59	36.5922	0	1	2	2	0.073	0.333	0.234	0.275	6	6.06272	3	0	1	2	1	2	0.004	0.333	0.041	0.337	0.725	71	63.6159	0	2	2	0.333	0.041	39.6858	57.2601	0	1	2	2	0.073	0.004
373	PP-MS	58.2274	1	2	1	0.065	0.004	0.328	0.026	0.241	0.759	29	38.6228	0	1	2	2	0.065	0.328	0.215	0.241	7	5.57607	2	0	1	2	1	2	0.004	0.328	0.026	0.332	0.759	47	52.8117	0	2	2	0.328	0.026	65.5198	59.392	0	1	2	2	0.065	0.004
376	PP-MS	64.0301	0	3	2	0.063	0.002	0.322	0.04	0.282	0.718	30	33.7988	0	0	3	3	0.063	0.322	0.242	0.282	7	6.80273	1	0	0	3	2	3	0.002	0.322	0.04	0.324	0.718	54	55.7096	0	3	3	0.322	0.04	66.6286	60.6547	0	0	3	3	0.063	0.002
379	SP-MS	69.1589	2	2	2	0.071	0.009	0.337	0.019	0.257	0.743	45	42.0669	0	2	2	2	0.071	0.337	0.239	0.257	7	6.74023	0	0	2	2	2	2	0.009	0.337	0.019	0.347	0.743	57	57.3042	0	2	2	0.337	0.019	60.2103	56.1176	0	2	2	2	0.071	0.009
380	PP-MS	54.1123	0	1	2	0.074	0.001	0.356	0.011	0.217	0.783	51	51.4016	0	0	1	2	0.074	0.356	0.205	0.217	5.5	4.93767	1	0	0	1	2	2	0.001	0.356	0.011	0.357	0.783	62	62.7564	0	1	2	0.356	0.011	39.2723	38.0788	0	0	1	2	0.074	0.001
384	RR-MS	32.4712	0	0	1	0.096	0.004	0.317	0.034	0.242	0.758	67	58.5747	0	0	0	0	0.096	0.317	0.208	0.242	0	0.82772	0	0	0	0	1	0	0.004	0.317	0.034	0.322	0.758	100	94.9323	0	0	0	0.317	0.034	2.97842	8.74288	0	0	0	0	0.096	0.004
385	SP-MS	61.9781	2	1	3	0.082	0.025	0.295	0.04	0.286	0.714	19	23.3212	1	2	1	2	0.082	0.295	0.246	0.286	5.5	5.81491	2	1	2	1	3	2	0.025	0.295	0.04	0.32	0.714	57	54.1599	1	1	2	0.295	0.04	43.8486	47.6074	1	2	1	2	0.082	0.025
387	PP-MS	55.8548	0	1	1	0.085	0.015	0.283	0.06	0.295	0.705	47	35.3273	1	0	1	2	0.085	0.283	0.235	0.295	2.5	4.04557	1	1	0	1	1	2	0.015	0.283	0.06	0.298	0.705	82	54.4816	1	1	2	0.283	0.06	21.2351	37.0871	1	0	1	2	0.085	0.015
388	PP-MS	62.9342	1	1	1	0.077	0.005	0.344	0.019	0.246	0.754	56	51.5281	0	1	1	2	0.077	0.344	0.227	0.246	5	5.17366	2	0	1	1	1	2	0.005	0.344	0.019	0.349	0.754	68	57.9262	0	1	2	0.344	0.019	35.3619	37.5186	0	1	1	2	0.077	0.005
391	PP-MS	66.2795	0	1	2	0.074	0.007	0.307	0.026	0.276	0.724	20	30.0654	0	0	1	3	0.074	0.307	0.25	0.276	6	6.33658	1	0	0	1	2	3	0.007	0.307	0.026	0.314	0.724	58	57.6378	0	1	3	0.307	0.026	45.5441	47.516	0	0	1	3	0.074	0.007
392	SP-MS	61.6877	1	1	2	0.1	0.004	0.335	0.028	0.255	0.745	51	47.2533	1	1	1	2	0.1	0.335	0.227	0.255	6.5	5.2682	0	1	1	1	2	2	0.004	0.335	0.028	0.339	0.745	57	58.2852	1	1	2	0.335	0.028	56.9786	51.5891	1	1	1	2	0.1	0.004
394	PP-MS	73.3014	1	1	2	0.078	0.007	0.331	0.031	0.277	0.723	36	35.9264	0	1	1	3	0.078	0.331	0.246	0.277	6	6.20522	0	0	1	1	2	3	0.007	0.331	0.031	0.338	0.723	68	63.4826	0	1	3	0.331	0.031	41.167	49.7718	0	1	1	3	0.078	0.007
395	SP-MS	50.1014	2	1	3	0.074	0.004	0.301	0.017	0.229	0.771	27	34.7645	1	2	1	3	0.074	0.301	0.212	0.229	6.5	6.43352	2	1	2	1	3	3	0.004	0.301	0.017	0.305	0.771	48	49.5472	1	1	3	0.301	0.017	54.1533	52.1337	1	2	1	3	0.074	0.004
400	PP-MS	53.5315	1	2	3	0.066	0.007	0.293	0.019	0.282	0.718	34	35.644	2	1	2	3	0.066	0.293	0.263	0.282	7	6.75207	3	2	1	2	3	3	0.007	0.293	0.019	0.3	0.718	36	42.6164	2	2	3	0.293	0.019	70.9545	66.8318	2	1	2	3	0.066	0.007
401	SP-MS	71.4822	0	1	3	0.084	0.007	0.32	0.02	0.235	0.765	37	38.5553	0	0	1	3	0.084	0.32	0.215	0.235	6	6.05203	1	0	0	1	3	3	0.007	0.32	0.02	0.327	0.765	51	53.5363	0	1	3	0.32	0.02	51.7115	49.7393	0	0	1	3	0.084	0.007
402	PP-MS	60.1726	0	1	3	0.071	0.016	0.288	0.031	0.302	0.698	31	31.0213	1	0	1	3	0.071	0.288	0.272	0.302	6	6.29962	3	1	0	1	3	3	0.016	0.288	0.031	0.304	0.698	57	52.169	1	1	3	0.288	0.031	46.6291	50.7082	1	0	1	3	0.071	0.016
405	RR-MS	32.2466	0	0	1	0.089	0.001	0.337	0.013	0.196	0.804	60	60.7039	0	0	0	0	0.089	0.337	0.183	0.196	1.5	1.79375	0	0	0	0	1	0	0.001	0.337	0.013	0.338	0.804	91	91.6951	0	0	0	0.337	0.013	11.2025	11.9492	0	0	0	0	0.089	0.001
409	PP-MS	56.0082	1	1	3	0.065	0.007	0.321	0.023	0.243	0.757	21	28.163	1	1	1	2	0.065	0.321	0.219	0.243	6.5	5.27945	1	1	1	1	3	2	0.007	0.321	0.023	0.328	0.757	49	51.6085	1	1	2	0.321	0.023	57.5752	52.8578	1	1	1	2	0.065	0.007
412	PP-MS	64.4329	0	1	2	0.087	0.014	0.323	0.023	0.245	0.755	32	35.7153	0	0	1	2	0.087	0.323	0.222	0.245	4	4.72689	1	0	0	1	2	2	0.014	0.323	0.023	0.338	0.755	66	62.7082	0	1	2	0.323	0.023	34.945	40.9255	0	0	1	2	0.087	0.014
413	SP-MS	58.3808	2	2	2	0.076	0.009	0.294	0.046	0.286	0.714	18	27.3468	1	2	2	3	0.076	0.294	0.24	0.286	6.5	6.65454	2	1	2	2	2	3	0.009	0.294	0.046	0.303	0.714	44	47.0501	1	2	3	0.294	0.046	57.1563	58.5665	1	2	2	3	0.076	0.009
414	RR-MS	36.4329	0	0	1	0.099	0.002	0.357	0.005	0.17	0.83	59	56.5477	0	0	0	1	0.099	0.357	0.165	0.17	2	2.56369	0	0	0	0	1	1	0.002	0.357	0.005	0.359	0.83	89	86.0423	0	0	1	0.357	0.005	15.1737	16.8672	0	0	0	1	0.099	0.002
418	RR-MS	38.1205	0	0	2	0.084	0.001	0.362	0.015	0.213	0.787	79	67.5293	0	0	0	1	0.084	0.362	0.198	0.213	1.5	1.98258	2	0	0	0	2	1	0.001	0.362	0.015	0.363	0.787	87	85.6724	0	0	1	0.362	0.015	13.7666	16.4223	0	0	0	1	0.084	0.001
419	SP-MS	66.9562	1	0	1	0.072	0.028	0.285	0.069	0.326	0.674	39	35.9665	1	1	0	1	0.072	0.285	0.257	0.326	3.5	4.18372	2	1	1	0	1	1	0.028	0.285	0.069	0.313	0.674	67	68.1478	1	0	1	0.285	0.069	30.4034	31.7627	1	1	0	1	0.072	0.028
420	RR-MS	46.7945	0	0	1	0.076	0.002	0.364	0.016	0.208	0.792	49	54.7011	0	0	0	1	0.076	0.364	0.192	0.208	2	2.22882	1	0	0	0	1	1	0.002	0.364	0.016	0.366	0.792	86	81.8898	0	0	1	0.364	0.016	16.293	16.3368	0	0	0	1	0.076	0.002
578	PP-MS	43.5123	0	3	0	0.086	0.003	0.336	0.016	0.225	0.775	47	48.8795	0	0	3	2	0.086	0.336	0.209	0.225	7.5	6.26225	0	0	0	3	0	2	0.003	0.336	0.016	0.339	0.775	53	58.7724	0	3	2	0.336	0.016	65.1206	47.5397	0	0	3	2	0.086	0.003
579	SP-MS	58.5479	1	0	2	0.074	0.009	0.291	0.027	0.331	0.669	10	40.4871	0	1	0	2	0.074	0.291	0.304	0.331	6	5.44578	2	0	1	0	2	2	0.009	0.291	0.027	0.3	0.669	56	59.3542	0	0	2	0.291	0.027	49.6286	33.236	0	1	0	2	0.074	0.009
580	PP-MS	66.3671	2	2	2	0.063	0.011	0.273	0.051	0.333	0.667	28	30.2598	1	2	2	3	0.063	0.273	0.282	0.333	7.5	7.12442	1	1	2	2	2	3	0.011	0.273	0.051	0.284	0.667	37	48.3711	1	2	3	0.273	0.051	75.4444	62.5367	1	2	2	3	0.063	0.011
583	PP-MS	64.2904	1	0	2	0.082	0.006	0.31	0.027	0.269	0.731	34	37.9555	0	1	0	2	0.082	0.31	0.242	0.269	4	4.56965	2	0	1	0	2	2	0.006	0.31	0.027	0.316	0.731	67	60.8634	0	0	2	0.31	0.027	33.1577	35.5139	0	1	0	2	0.082	0.006
597	Healthy Donor	42.463	0	0	0	0.101	0.003	0.346	0.065	0.257	0.743	55	50.9954	0	0	0	0	0.101	0.346	0.192	0.257	1.5	1.91134	1	0	0	0	0	0	0.003	0.346	0.065	0.349	0.743	94	88.0284	0	0	0	0.346	0.065	11.5805	18.517	0	0	0	0	0.101	0.003
599	PP-MS	61.6521	1	1	3	0.088	0.009	0.298	0.014	0.247	0.753	46	41.4301	2	1	1	2	0.088	0.298	0.233	0.247	5.5	5.40457	3	2	1	1	3	2	0.009	0.298	0.014	0.307	0.753	52	52.3215	2	1	2	0.298	0.014	44.7916	44.9987	2	1	1	2	0.088	0.009
600	Healthy Donor	35.9699	0	0	0	0.091	0	0.33	0.009	0.221	0.779	79	68.8347	0	0	0	0	0.091	0.33	0.212	0.221	0	1.61118	0	0	0	0	0	0	0	0.33	0.009	0.33	0.779	100	95.8604	0	0	0	0.33	0.009	1.71038	8.56274	0	0	0	0	0.091	0
601	PP-MS	65.811	1	0	0	0.083	0.002	0.295	0.014	0.226	0.774	55	42.4479	0	1	0	1	0.083	0.295	0.212	0.226	4	4.08487	0	0	1	0	0	1	0.002	0.295	0.014	0.297	0.774	70	72.3251	0	0	1	0.295	0.014	31.7903	31.0878	0	1	0	1	0.083	0.002
605	Healthy Donor	60.8247	0	0	0	0.124	0.001	0.317	0.034	0.279	0.721	33	38.3883	0	0	0	0	0.124	0.317	0.244	0.279	3	3.54088	0	0	0	0	0	0	0.001	0.317	0.034	0.317	0.721	88	85.6583	0	0	0	0.317	0.034	21.1258	33.5575	0	0	0	0	0.124	0.001
606	PP-MS	70.3205	2	2	3	0.073	0.01	0.304	0.035	0.304	0.696	28	30.5339	2	2	2	2	0.073	0.304	0.269	0.304	6.5	6.51369	3	2	2	2	3	2	0.01	0.304	0.035	0.314	0.696	34	41.9626	2	2	2	0.304	0.035	59.6873	57.5823	2	2	2	2	0.073	0.01
612	SP-MS	34.9863	1	1	3	0.088	0.036	0.28	0.064	0.308	0.692	20	24.3288	1	1	1	3	0.088	0.28	0.244	0.308	6.5	5.76637	3	1	1	1	3	3	0.036	0.28	0.064	0.317	0.692	59	56.2697	1	1	3	0.28	0.064	49.0258	52.7472	1	1	1	3	0.088	0.036
616	PP-MS	64.1753	0	2	1	0.083	0.005	0.301	0.019	0.277	0.723	54	44.2109	0	0	2	1	0.083	0.301	0.259	0.277	6	5.74649	0	0	0	2	1	1	0.005	0.301	0.019	0.306	0.723	58	63.7291	0	2	1	0.301	0.019	46.5382	46.7554	0	0	2	1	0.083	0.005
617	Healthy Donor	44.6466	0	0	0	0.076	0.002	0.361	0.007	0.184	0.816	43	47.7169	0	0	0	0	0.076	0.361	0.176	0.184	2	2.65951	0	0	0	0	0	0	0.002	0.361	0.007	0.364	0.816	92	86.5231	0	0	0	0.361	0.007	13.9356	17.2685	0	0	0	0	0.076	0.002
618	SP-MS	44.5479	1	2	3	0.068	0.009	0.34	0.032	0.235	0.765	24	30.8512	1	1	2	3	0.068	0.34	0.203	0.235	6.5	6.17839	1	1	1	2	3	3	0.009	0.34	0.032	0.348	0.765	39	51.9962	1	2	3	0.34	0.032	67.6586	52.0856	1	1	2	3	0.068	0.009
621	PP-MS	59.1041	1	2	2	0.089	0.014	0.335	0.03	0.239	0.761	31	35.5367	1	1	2	3	0.089	0.335	0.208	0.239	6.5	6.29922	0	1	1	2	2	3	0.014	0.335	0.03	0.348	0.761	54	56.6821	1	2	3	0.335	0.03	55.7826	54.9658	1	1	2	3	0.089	0.014
622	PP-MS	52.0082	1	1	3	0.074	0.034	0.292	0.028	0.237	0.763	12	32.3287	1	1	1	3	0.074	0.292	0.209	0.237	6.5	6.33238	3	1	1	1	3	3	0.034	0.292	0.028	0.326	0.763	49	50.3618	1	1	3	0.292	0.028	56.7784	53.9311	1	1	1	3	0.074	0.034
632	PP-MS	61.6438	0	0	1	0.086	0.002	0.334	0.011	0.241	0.759	45	48.9938	0	0	0	2	0.086	0.334	0.23	0.241	5.5	5.16284	2	0	0	0	1	2	0.002	0.334	0.011	0.336	0.759	61	64.9952	0	0	2	0.334	0.011	40.956	38.4985	0	0	0	2	0.086	0.002
636	PP-MS	66.726	3	2	2	0.082	0.014	0.341	0.018	0.255	0.745	35	37.6738	2	3	2	3	0.082	0.341	0.236	0.255	7	6.84701	2	2	3	2	2	3	0.014	0.341	0.018	0.354	0.745	54	52.6942	2	2	3	0.341	0.018	62.7912	55.4834	2	3	2	3	0.082	0.014
637	SP-MS	68.7014	1	1	2	0.063	0.007	0.29	0.022	0.276	0.724	50	35.9222	2	1	1	2	0.063	0.29	0.254	0.276	6	6.04288	1	2	1	1	2	2	0.007	0.29	0.022	0.297	0.724	56	54.5096	2	1	2	0.29	0.022	46.527	48.7417	2	1	1	2	0.063	0.007
638	PP-MS	52.6438	0	1	2	0.09	0.004	0.321	0.011	0.227	0.773	61	54.7842	0	0	1	2	0.09	0.321	0.216	0.227	5.5	5.04738	2	0	0	1	2	2	0.004	0.321	0.011	0.325	0.773	59	62.2919	0	1	2	0.321	0.011	42.404	39.4918	0	0	1	2	0.09	0.004
640	PP-MS	38.9123	0	1	2	0.069	0.002	0.334	0.014	0.221	0.779	63	56.5957	0	0	1	2	0.069	0.334	0.207	0.221	3	4.07737	1	0	0	1	2	2	0.002	0.334	0.014	0.336	0.779	75	71.5886	0	1	2	0.334	0.014	25.5816	30.3185	0	0	1	2	0.069	0.002
646	PP-MS	53.9068	1	0	1	0.072	0.001	0.359	0.021	0.237	0.763	39	43.4999	0	1	0	2	0.072	0.359	0.216	0.237	3.5	3.96294	1	0	1	0	1	2	0.001	0.359	0.021	0.36	0.763	71	69.4558	0	0	2	0.359	0.021	34.4875	34.047	0	1	0	2	0.072	0.001
666	PP-MS	67.526	2	2	3	0.068	0.015	0.271	0.073	0.34	0.66	13	28.0948	1	2	2	2	0.068	0.271	0.267	0.34	6.5	6.52238	2	1	2	2	3	2	0.015	0.271	0.073	0.286	0.66	54	48.9731	1	2	2	0.271	0.073	54.7603	56.4346	1	2	2	2	0.068	0.015
674	PP-MS	60.0247	1	1	3	0.072	0.005	0.319	0.032	0.252	0.748	30	33.9399	0	1	1	3	0.072	0.319	0.22	0.252	6.5	6.20712	2	0	1	1	3	3	0.005	0.319	0.032	0.324	0.748	46	51.0787	0	1	3	0.319	0.032	56.7404	52.8818	0	1	1	3	0.072	0.005
676	PP-MS	50.3288	1	0	1	0.085	0.002	0.352	0.019	0.211	0.789	62	57.1759	0	1	0	3	0.085	0.352	0.192	0.211	6.5	5.19699	0	0	1	0	1	3	0.002	0.352	0.019	0.354	0.789	59	72.1204	0	0	3	0.352	0.019	46.8301	38.7408	0	1	0	3	0.085	0.002
677	PP-MS	60.1973	1	1	0	0.07	0.001	0.337	0.04	0.253	0.747	58	39.5832	0	1	1	1	0.07	0.337	0.213	0.253	4.5	4.72925	0	0	1	1	0	1	0.001	0.337	0.04	0.338	0.747	61	64.6012	0	1	1	0.337	0.04	36.1965	39.9016	0	1	1	1	0.07	0.001
680	PP-MS	55.4904	2	2	2	0.077	0.018	0.301	0.02	0.258	0.742	52	45.3013	1	2	2	3	0.077	0.301	0.238	0.258	7	6.77476	3	1	2	2	2	3	0.018	0.301	0.02	0.32	0.742	50	49.6585	1	2	3	0.301	0.02	63.1441	59.5657	1	2	2	3	0.077	0.018
684	PP-MS	64.8849	1	1	2	0.087	0.001	0.34	0.021	0.247	0.753	46	46.5454	0	1	1	3	0.087	0.34	0.225	0.247	6.5	6.22762	1	0	1	1	2	3	0.001	0.34	0.021	0.342	0.753	62	59.9247	0	1	3	0.34	0.021	49.4692	49.5556	0	1	1	3	0.087	0.001
690	SP-MS	65.2493	0	2	1	0.08	0.009	0.351	0.015	0.231	0.769	43	44.5198	0	0	2	3	0.08	0.351	0.216	0.231	6.5	6.36227	0	0	0	2	1	3	0.009	0.351	0.015	0.36	0.769	38	56.3786	0	2	3	0.351	0.015	57.6194	53.7443	0	0	2	3	0.08	0.009
715	SP-MS	56.9096	1	1	3	0.085	0.026	0.281	0.05	0.336	0.664	32	30.0547	1	1	1	2	0.085	0.281	0.286	0.336	6.5	5.3968	3	1	1	1	3	2	0.026	0.281	0.05	0.307	0.664	37	52.6382	1	1	2	0.281	0.05	60.0285	54.8743	1	1	1	2	0.085	0.026
725	NIND	50.3014	0	0	0	0.076	0.006	0.369	0.016	0.189	0.811	48	49.4864	0	0	0	0	0.076	0.369	0.173	0.189	1.5	3.32102	0	0	0	0	0	0	0.006	0.369	0.016	0.375	0.811	90	85.2166	0	0	0	0.369	0.016	13.4941	16.8783	0	0	0	0	0.076	0.006
736	PP-MS	65.8164	0	2	3	0.07	0.018	0.293	0.025	0.251	0.749	21	32.8562	1	0	2	3	0.07	0.293	0.226	0.251	7	6.3486	3	1	0	2	3	3	0.018	0.293	0.025	0.311	0.749	42	49.4853	1	2	3	0.293	0.025	71.5094	65.9521	1	0	2	3	0.07	0.018
737	SP-MS	68.8329	0	0	1	0.07	0.007	0.321	0.032	0.269	0.731	57	37.5336	0	0	0	2	0.07	0.321	0.237	0.269	6.5	4.54894	1	0	0	0	1	2	0.007	0.321	0.032	0.328	0.731	69	64.3883	0	0	2	0.321	0.032	42.5736	41.3978	0	0	0	2	0.07	0.007
744	SP-MS	52.5096	1	2	1	0.089	0.002	0.346	0.017	0.217	0.783	54	52.7001	0	1	2	3	0.089	0.346	0.2	0.217	6.5	5.91038	1	0	1	2	1	3	0.002	0.346	0.017	0.349	0.783	50	53.5303	0	2	3	0.346	0.017	58.1493	53.2738	0	1	2	3	0.089	0.002
749	SP-MS	66.0384	2	2	2	0.08	0.004	0.293	0.031	0.273	0.727	38	36.439	2	2	2	3	0.08	0.293	0.242	0.273	7.5	7.05076	1	2	2	2	2	3	0.004	0.293	0.031	0.297	0.727	39	50.0287	2	2	3	0.293	0.031	74.6309	67.5922	2	2	2	3	0.08	0.004
770	PP-MS	54.2712	0	0	0	0.091	0.003	0.361	0.021	0.222	0.778	49	49.1649	0	0	0	3	0.091	0.361	0.201	0.222	3.5	4.47473	0	0	0	0	0	3	0.003	0.361	0.021	0.365	0.778	71	69.9063	0	0	3	0.361	0.021	29.9058	33.2314	0	0	0	3	0.091	0.003
788	PP-MS	63.2849	0	1	2	0.071	0.004	0.371	0.023	0.226	0.774	49	46.2151	0	0	1	3	0.071	0.371	0.203	0.226	6.5	5.87334	2	0	0	1	2	3	0.004	0.371	0.023	0.375	0.774	50	53.9278	0	1	3	0.371	0.023	57.3443	52.9283	0	0	1	3	0.071	0.004
794	RR-MS	42.2438	1	0	2	0.079	0.007	0.31	0.029	0.248	0.752	53	50.9416	1	1	0	1	0.079	0.31	0.219	0.248	5	3.88004	0	1	1	0	2	1	0.007	0.31	0.029	0.317	0.752	66	71.3575	1	0	1	0.31	0.029	37.4054	30.1417	1	1	0	1	0.079	0.007
808	RR-MS	45.6849	0	0	1	0.071	0.004	0.348	0.018	0.232	0.768	56	49.5842	0	0	0	1	0.071	0.348	0.214	0.232	0	2.53037	0	0	0	0	1	1	0.004	0.348	0.018	0.352	0.768	93	82.0148	0	0	1	0.348	0.018	0	10.5571	0	0	0	1	0.071	0.004
811	PP-MS	57.4575	0	0	0	0.074	0	0.369	0.015	0.221	0.779	56	55.4264	0	0	0	2	0.074	0.369	0.206	0.221	6	5.17163	0	0	0	0	0	2	0	0.369	0.015	0.37	0.779	63	68.3043	0	0	2	0.369	0.015	45.1218	41.2076	0	0	0	2	0.074	0
812	PP-MS	66.8329	0	1	2	0.066	0.002	0.319	0.014	0.224	0.776	34	36.8974	1	0	1	3	0.066	0.319	0.21	0.224	6.5	6.32128	2	1	0	1	2	3	0.002	0.319	0.014	0.321	0.776	53	54.239	1	1	3	0.319	0.014	51.047	48.7164	1	0	1	3	0.066	0.002
814	RR-MS	58.9836	1	0	2	0.073	0.028	0.308	0.057	0.302	0.698	31	33.5767	0	1	0	2	0.073	0.308	0.245	0.302	4	5.01071	3	0	1	0	2	2	0.028	0.308	0.057	0.336	0.698	61	66.273	0	0	2	0.308	0.057	34.9603	36.7954	0	1	0	2	0.073	0.028
827	RR-MS	46.5288	0	0	1	0.078	0.005	0.336	0.039	0.243	0.757	52	49.0895	0	0	0	0	0.078	0.336	0.203	0.243	2.5	2.71546	1	0	0	0	1	0	0.005	0.336	0.039	0.341	0.757	80	79.689	0	0	0	0.336	0.039	21.4756	23.8485	0	0	0	0	0.078	0.005
838	NIND	57.7973	0	1	2	0.069	0.023	0.274	0.062	0.323	0.677	4	30.6093	3	0	1	1	0.069	0.274	0.262	0.323	5.5	5.57492	2	3	0	1	2	1	0.023	0.274	0.062	0.297	0.677	59	57.4373	3	1	1	0.274	0.062	43.3423	43.7906	3	0	1	1	0.069	0.023
840	NIND	57.5562	0	0	0	0.076	0	0.355	0.013	0.249	0.751	46	51.8098	0	0	0	0	0.076	0.355	0.237	0.249	2.5	2.59411	0	0	0	0	0	0	0	0.355	0.013	0.355	0.751	92	86.0402	0	0	0	0.355	0.013	16.2439	20.4622	0	0	0	0	0.076	0
846	RR-MS													0	0	0	2	0.087	0.313	0.224	0.253	2.5	2.65623	1	0	0	0	2	2	0.014	0.313	0.029	0.327	0.747	75	74.0265	0	0	2	0.313	0.029	22.2199	22.7961	0	0	0	2	0.087	0.014
850	Healthy Donor	46.6658	0	0	0	0.074	0.004	0.366	0.011	0.209	0.791	54	54.0585	0	0	0	0	0.074	0.366	0.198	0.209	2	2.51612	0	0	0	0	0	0	0.004	0.366	0.011	0.37	0.791	95	82.1862	0	0	0	0.366	0.011	12.4128	17.9217	0	0	0	0	0.074	0.004
860	PP-MS	66.5452	0	1	0	0.084	0.002	0.307	0.023	0.267	0.733	45	42.9434	0	0	1	3	0.084	0.307	0.244	0.267	6	6.27346	0	0	0	1	0	3	0.002	0.307	0.023	0.309	0.733	60	59.4284	0	1	3	0.307	0.023	47.2353	48.0368	0	0	1	3	0.084	0.002
867	RR-MS	33.4247	0	0	1	0.073	0.001	0.34	0.004	0.189	0.811	59	58.7519	0	0	0	1	0.073	0.34	0.185	0.189	1.5	2.35515	0	0	0	0	1	1	0.001	0.34	0.004	0.341	0.811	96	91.1928	0	0	1	0.34	0.004	10.0188	13.5477	0	0	0	1	0.073	0.001
882	SP-MS	48.1589	0	2	3	0.068	0.016	0.326	0.014	0.216	0.784	36	38.4084	2	0	2	3	0.068	0.326	0.201	0.216	6.5	5.77117	2	2	0	2	3	3	0.016	0.326	0.014	0.341	0.784	56	52.6891	2	2	3	0.326	0.014	54.6398	54.407	2	0	2	3	0.068	0.016
909	RR-MS	44.5397	0	0	0	0.083	0.003	0.337	0.01	0.21	0.79	55	53.4304	0	0	0	1	0.083	0.337	0.2	0.21	2	2.42403	1	0	0	0	0	1	0.003	0.337	0.01	0.34	0.79	87	82.2309	0	0	1	0.337	0.01	15.5777	16.9163	0	0	0	1	0.083	0.003
910	SP-MS	42.4192	2	1	2	0.075	0.007	0.29	0.035	0.287	0.713	46	40.83	1	2	1	3	0.075	0.29	0.252	0.287	6.5	6.43228	2	1	2	1	2	3	0.007	0.29	0.035	0.297	0.713	56	54.1182	1	1	3	0.29	0.035	53.9667	53.6064	1	2	1	3	0.075	0.007
916	RR-MS	41.1562	0	0	1	0.075	0.01	0.319	0.013	0.219	0.781	62	58.5811	0	0	0	0	0.075	0.319	0.206	0.219	1.5	1.82203	0	0	0	0	1	0	0.01	0.319	0.013	0.329	0.781	96	91.5758	0	0	0	0.319	0.013	11.3205	12.9676	0	0	0	0	0.075	0.01
920	SP-MS	42.2575	2	2	3	0.07	0.011	0.308	0.017	0.217	0.783	30	35.5154	1	2	2	3	0.07	0.308	0.2	0.217	8	6.02137	2	1	2	2	3	3	0.011	0.308	0.017	0.319	0.783	35	42.3677	1	2	3	0.308	0.017	78.1592	53.6293	1	2	2	3	0.07	0.011
928	RR-MS	40.7205	0	0	0	0.077	0.018	0.33	0.011	0.213	0.787	49	52.2474	0	0	0	1	0.077	0.33	0.203	0.213	1.5	1.92677	1	0	0	0	0	1	0.018	0.33	0.011	0.349	0.787	86	84.5434	0	0	1	0.33	0.011	14.4684	15.6628	0	0	0	1	0.077	0.018
936	Healthy Donor	52.611	0	0	0	0.087	0	0.36	0.017	0.214	0.786	72	63.2631	0	0	0	0	0.087	0.36	0.198	0.214	1.5	3.33353	0	0	0	0	0	0	0	0.36	0.017	0.36	0.786	96	91.6687	0	0	0	0.36	0.017	10.1948	20.2784	0	0	0	0	0.087	0
938	Healthy Donor	41.2082	0	0	0	0.074	0	0.34	0.007	0.211	0.789	66	62.879	0	0	0	0	0.074	0.34	0.203	0.211	3	2.62265	0	0	0	0	0	0	0	0.34	0.007	0.34	0.789	94	92.3639	0	0	0	0.34	0.007	16.5304	17.3174	0	0	0	0	0.074	0
944	Healthy Donor	52.7068	0	0	0	0.078	0.003	0.336	0.022	0.221	0.779	64	50.7484	0	0	0	0	0.078	0.336	0.199	0.221	1	3.22476	0	0	0	0	0	0	0.003	0.336	0.022	0.339	0.779	97	87.2949	0	0	0	0.336	0.022	8.21812	29.571	0	0	0	0	0.078	0.003
960	SP-MS	22.0301	2	1	3	0.07	0.017	0.249	0.029	0.269	0.731	30	27.2223	3	2	1	1	0.07	0.249	0.24	0.269	6.5	5.36465	1	3	2	1	3	1	0.017	0.249	0.029	0.266	0.731	39	43.5367	3	1	1	0.249	0.029	58.259	53.6052	3	2	1	1	0.07	0.017
966	Healthy Donor	60.3589	0	0	0	0.072	0.002	0.349	0.016	0.242	0.758	55	49.5229	0	0	0	0	0.072	0.349	0.226	0.242	2	2.45508	0	0	0	0	0	0	0.002	0.349	0.016	0.351	0.758	91	84.6312	0	0	0	0.349	0.016	13.9638	19.9066	0	0	0	0	0.072	0.002
980	PP-MS	64.1644	0	1	2	0.075	0.002	0.32	0.012	0.22	0.78	27	37.7348	1	0	1	2	0.075	0.32	0.208	0.22	6.5	5.22149	0	1	0	1	2	2	0.002	0.32	0.012	0.322	0.78	62	58.8805	1	1	2	0.32	0.012	46.0901	44.325	1	0	1	2	0.075	0.002
995	PP-MS	59.6137	1	1	3	0.087	0.006	0.331	0.018	0.214	0.786	48	45.914	1	1	1	2	0.087	0.331	0.197	0.214	5	5.02373	0	1	1	1	3	2	0.006	0.331	0.018	0.337	0.786	61	58.3175	1	1	2	0.331	0.018	40.2533	43.486	1	1	1	2	0.087	0.006
1000	PP-MS	51.8849	0	0	1	0.081	0.003	0.319	0.016	0.225	0.775	43	53.3394	0	0	0	3	0.081	0.319	0.208	0.225	4	4.26769	1	0	0	0	1	3	0.003	0.319	0.016	0.322	0.775	67	67.7126	0	0	3	0.319	0.016	33.7032	36.6825	0	0	0	3	0.081	0.003
1016	RR-MS	48.6603	0	0	1	0.086	0.005	0.32	0.022	0.227	0.773	59	55.2575	0	0	0	2	0.086	0.32	0.205	0.227	4	4.19278	0	0	0	0	1	2	0.005	0.32	0.022	0.325	0.773	69	68.1575	0	0	2	0.32	0.022	31.5429	31.9964	0	0	0	2	0.086	0.005
1021	RR-MS	54.0137	0	0	3	0.071	0.005	0.347	0.014	0.216	0.784	28	38.337	0	0	0	2	0.071	0.347	0.202	0.216	3.5	3.90868	2	0	0	0	3	2	0.005	0.347	0.014	0.351	0.784	69	67.7136	0	0	2	0.347	0.014	31.8251	38.3245	0	0	0	2	0.071	0.005
1024	PP-MS	29.5836	3	3	3	0.069	0.031	0.232	0.043	0.291	0.709	24	25.9178	3	3	3	3	0.069	0.232	0.248	0.291	8	7.46799	2	3	3	3	3	3	0.031	0.232	0.043	0.262	0.709	23	34.9188	3	3	3	0.232	0.043	83.0399	71.8104	3	3	3	3	0.069	0.031
1047	RR-MS	43.789	0	0	1	0.096	0.006	0.289	0.007	0.348	0.652	59	56.1794	0	0	0	2	0.096	0.289	0.34	0.348	3.5	3.54798	0	0	0	0	1	2	0.006	0.289	0.007	0.295	0.652	76	74.2022	0	0	2	0.289	0.007	26.1017	26.5786	0	0	0	2	0.096	0.006
1049	RR-MS	33.0329	0	0	3	0.085	0.005	0.341	0.012	0.206	0.794	59	55.3431	0	0	0	2	0.085	0.341	0.195	0.206	2	2.48657	0	0	0	0	3	2	0.005	0.341	0.012	0.346	0.794	81	81.168	0	0	2	0.341	0.012	18.8135	19.6143	0	0	0	2	0.085	0.005
1062	PP-MS	64.5397	3	0	0	0.039	0.008	0.32	0.017	0.256	0.744	19	27.9397	2	3	0	2	0.039	0.32	0.239	0.256	7.5	6.56373	0	2	3	0	0	2	0.008	0.32	0.017	0.328	0.744	44	52.2403	2	0	2	0.32	0.017	70.3759	57.4293	2	3	0	2	0.039	0.008
1073	Healthy Donor	35.7973	0	0	0	0.076	0.001	0.341	0.014	0.202	0.798	67	62.1474	0	0	0	0	0.076	0.341	0.188	0.202	1.5	1.6352	0	0	0	0	0	0	0.001	0.341	0.014	0.342	0.798	94	91.8827	0	0	0	0.341	0.014	11.5784	12.3144	0	0	0	0	0.076	0.001
1088	SP-MS	60.5836	1	2	2	0.07	0.006	0.303	0.031	0.289	0.711	38	37.3909	1	1	2	2	0.07	0.303	0.258	0.289	6	6.09155	1	1	1	2	2	2	0.006	0.303	0.031	0.309	0.711	53	52.0331	1	2	2	0.303	0.031	47.9277	53.273	1	1	2	2	0.07	0.006
1092	SP-MS	48.2274	2	2	2	0.076	0.008	0.311	0.017	0.235	0.765	43	42.1486	2	2	2	3	0.076	0.311	0.217	0.235	6.5	6.49132	0	2	2	2	2	3	0.008	0.311	0.017	0.319	0.765	52	52.6667	2	2	3	0.311	0.017	51.5093	54.5253	2	2	2	3	0.076	0.008
1128	Healthy Donor	50.4767	0	0	0	0.068	0	0.35	0.008	0.219	0.781	71	63.5906	0	0	0	0	0.068	0.35	0.212	0.219	2	2.75103	0	0	0	0	0	0	0	0.35	0.008	0.35	0.781	96	92.1042	0	0	0	0.35	0.008	12.4057	21.9357	0	0	0	0	0.068	0
1145	SP-MS	49.5918	1	2	2	0.071	0.001	0.336	0.011	0.271	0.729	51	49.1221	1	1	2	3	0.071	0.336	0.259	0.271	6.5	6.42208	1	1	1	2	2	3	0.001	0.336	0.011	0.337	0.729	54	54.927	1	2	3	0.336	0.011	54.6633	53.5479	1	1	2	3	0.071	0.001
1165	PP-MS	59.4356	2	1	3	0.078	0.012	0.292	0.056	0.304	0.696	19	23.7578	2	2	1	3	0.078	0.292	0.248	0.304	6.5	6.519	3	2	2	1	3	3	0.012	0.292	0.056	0.305	0.696	52	50.2166	2	1	3	0.292	0.056	57.5867	54.8702	2	2	1	3	0.078	0.012
1207	RR-MS	40.9863	2	1	3	0.073	0.018	0.273	0.024	0.267	0.733	25	27.5165	1	2	1	3	0.073	0.273	0.243	0.267	6	6.24757	2	1	2	1	3	3	0.018	0.273	0.024	0.291	0.733	54	51.8061	1	1	3	0.273	0.024	53.1422	54.6812	1	2	1	3	0.073	0.018
1213	SP-MS	61.2192	0	0	2	0.073	0.009	0.357	0.02	0.208	0.792	49	47.8649	0	0	0	1	0.073	0.357	0.188	0.208	4	3.20541	3	0	0	0	2	1	0.009	0.357	0.02	0.366	0.792	71	74.3748	0	0	1	0.357	0.02	31.7374	27.9845	0	0	0	1	0.073	0.009
1214	RR-MS	39.9534	1	0	0	0.083	0.001	0.348	0.015	0.235	0.765	25	39.2108	0	1	0	1	0.083	0.348	0.22	0.235	3.5	2.92999	0	0	1	0	0	1	0.001	0.348	0.015	0.349	0.765	78	83.8011	0	0	1	0.348	0.015	26.9613	21.2883	0	1	0	1	0.083	0.001
1225	CIS	47.6932	0	0	1	0.079	0.002	0.35	0.008	0.195	0.805	53	53.7137	0	0	0	0	0.079	0.35	0.187	0.195	2.5	2.93076	0	0	0	0	1	0	0.002	0.35	0.008	0.351	0.805	84	84.8836	0	0	0	0.35	0.008	19.9427	21.6583	0	0	0	0	0.079	0.002
1245	NIND	53.8192	0	0	0	0.079	0.003	0.386	0.011	0.176	0.824	37	48.056	0	0	0	0	0.079	0.386	0.165	0.176	5.5	4.45759	0	0	0	0	0	0	0.003	0.386	0.011	0.389	0.824	71	74.7019	0	0	0	0.386	0.011	38.0461	29.5109	0	0	0	0	0.079	0.003
1248	NIND	60.126	0	0	0	0.085	0.003	0.329	0.014	0.204	0.796	44	46.314	0	0	0	0	0.085	0.329	0.19	0.204	5	4.84885	0	0	0	0	0	0	0.003	0.329	0.014	0.332	0.796	76	75.7652	0	0	0	0.329	0.014	32.8559	31.5277	0	0	0	0	0.085	0.003
1264	NIND	20.8466	0	0	0	0.076	0	0.291	0.009	0.225	0.775	61	59.2786	0	0	0	0	0.076	0.291	0.216	0.225	3.5	1.96504	0	0	0	0	0	0	0	0.291	0.009	0.291	0.775	81	89.4472	0	0	0	0.291	0.009	23.4662	19.9852	0	0	0	0	0.076	0
1272	RR-MS	59.9781	0	0	2	0.083	0.013	0.243	0.054	0.363	0.637	48	43.5583	1	0	0	1	0.083	0.243	0.309	0.363	4	4.12089	0	1	0	0	2	1	0.013	0.243	0.054	0.256	0.637	71	70.3342	1	0	1	0.243	0.054	29.9066	31.9354	1	0	0	1	0.083	0.013
1283	RR-MS	44.0877	0	0	2	0.086	0.005	0.319	0.022	0.222	0.778	56	54.2438	0	0	0	1	0.086	0.319	0.2	0.222	3	2.84929	1	0	0	0	2	1	0.005	0.319	0.022	0.324	0.778	71	75.5203	0	0	1	0.319	0.022	27.0931	17.3251	0	0	0	1	0.086	0.005
1338	NIND	40.4384	0	0	0	0.065	0	0.367	0.009	0.245	0.755	65	60.7516	0	0	0	0	0.065	0.367	0.236	0.245	4	3.08622	0	0	0	0	0	0	0	0.367	0.009	0.367	0.755	87	89.262	0	0	0	0.367	0.009	23.7373	21.1295	0	0	0	0	0.065	0
1361	RR-MS	32.1973	0	0	1	0.075	0	0.323	0.01	0.26	0.74	72	65.1006	0	0	0	2	0.075	0.323	0.25	0.26	1.5	2.88472	0	0	0	0	1	2	0	0.323	0.01	0.323	0.74	89	86.4962	0	0	2	0.323	0.01	12.6368	20.7776	0	0	0	2	0.075	0
1364	OIND	39.9616	0	0	0	0.091	0.003	0.333	0.01	0.198	0.802	50	54.8118	0	0	0	1	0.091	0.333	0.188	0.198	2.5	2.4205	0	0	0	0	0	1	0.003	0.333	0.01	0.336	0.802	73	86.7751	0	0	1	0.333	0.01	24.9767	16.5322	0	0	0	1	0.091	0.003
1377	CIS	26.7562	0	0	3	0.087	0.008	0.326	0.007	0.165	0.835	52	51.4046	0	0	0	1	0.087	0.326	0.159	0.165	2	2.33643	0	0	0	0	3	1	0.008	0.326	0.007	0.334	0.835	96	90.7774	0	0	1	0.326	0.007	12.5858	12.4682	0	0	0	1	0.087	0.008
1379	NIND	56.0466	0	0	0	0.102	0.004	0.338	0.023	0.237	0.763	33	38.2169	0	0	0	0	0.102	0.338	0.214	0.237	6	4.90022	0	0	0	0	0	0	0.004	0.338	0.023	0.342	0.763	63	72.0728	0	0	0	0.338	0.023	48.2443	40.0283	0	0	0	0	0.102	0.004
1382	NIND	39.0685	0	0	0	0.078	0.004	0.361	0.011	0.203	0.797	48	54.9929	0	0	0	0	0.078	0.361	0.192	0.203	2.5	2.17087	0	0	0	0	0	0	0.004	0.361	0.011	0.365	0.797	75	81.3413	0	0	0	0.361	0.011	25.2914	21.5838	0	0	0	0	0.078	0.004
1383	OIND	38.9151	0	0	0	0.088	0.009	0.321	0.018	0.241	0.759	66	48.6345	0	0	0	1	0.088	0.321	0.223	0.241	2	2.02738	1	0	0	0	0	1	0.009	0.321	0.018	0.33	0.759	84	84.499	0	0	1	0.321	0.018	16.9768	14.5236	0	0	0	1	0.088	0.009
1390	RR-MS	48.8055	1	0	2	0.068	0.001	0.323	0.011	0.247	0.753	48	50.2411	1	1	0	0	0.068	0.323	0.236	0.247	4	3.87408	1	1	1	0	2	0	0.001	0.323	0.011	0.324	0.753	65	69.7614	1	0	0	0.323	0.011	33.9364	31.4967	1	1	0	0	0.068	0.001
1396	SP-MS	47.1562	0	0	0	0.093	0.003	0.341	0.011	0.181	0.819	38	46.06	0	0	0	0	0.093	0.341	0.171	0.181	4	3.37071	0	0	0	0	0	0	0.003	0.341	0.011	0.344	0.819	64	73.3265	0	0	0	0.341	0.011	34.2707	28.2525	0	0	0	0	0.093	0.003
1418	PP-MS	55.8932	0	1	3	0.08	0.023	0.29	0.032	0.277	0.723	21	26.7915	1	0	1	2	0.08	0.29	0.246	0.277	6	5.7878	2	1	0	1	3	2	0.023	0.29	0.032	0.313	0.723	42	49.1802	1	1	2	0.29	0.032	57.3011	52.2099	1	0	1	2	0.08	0.023
1422	SP-MS	61.1315	1	2	2	0.076	0.005	0.311	0.013	0.226	0.774	39	41.3874	1	1	2	2	0.076	0.311	0.213	0.226	7.5	5.62855	0	1	1	2	2	2	0.005	0.311	0.013	0.316	0.774	58	56.9357	1	2	2	0.311	0.013	62.1659	51.3801	1	1	2	2	0.076	0.005
1434	PP-MS	58.7918	0	2	1	0.091	0	0.335	0.017	0.194	0.806	54	53.4784	0	0	2	3	0.091	0.335	0.177	0.194	6.5	5.99156	0	0	0	2	1	3	0	0.335	0.017	0.335	0.806	49	54.5302	0	2	3	0.335	0.017	52.4033	53.5763	0	0	2	3	0.091	0
1443	PP-MS	63.0301	0	2	1	0.083	0.004	0.342	0.025	0.251	0.749	45	42.9646	0	0	2	2	0.083	0.342	0.226	0.251	6.5	6.06983	3	0	0	2	1	2	0.004	0.342	0.025	0.346	0.749	52	55.1392	0	2	2	0.342	0.025	56.0471	53.3236	0	0	2	2	0.083	0.004
1446	PP-MS	65.4219	0	2	1	0.074	0.001	0.356	0.01	0.222	0.778	70	59.9299	1	0	2	3	0.074	0.356	0.212	0.222	6.5	6.15349	0	1	0	2	1	3	0.001	0.356	0.01	0.357	0.778	57	57.3488	1	2	3	0.356	0.01	47.2668	50.4445	1	0	2	3	0.074	0.001
1450	NIND	55.4685	0	0	0	0.081	0.002	0.344	0.016	0.217	0.783	35	42.1535	0	0	0	0	0.081	0.344	0.202	0.217	4	3.96295	0	0	0	0	0	0	0.002	0.344	0.016	0.346	0.783	72	76.5042	0	0	0	0.344	0.016	31.1163	31.6208	0	0	0	0	0.081	0.002
1459	Healthy Donor	40.1178	0	0	0	0.075	0	0.324	0.019	0.253	0.747	55	53.3836	0	0	0	0	0.075	0.324	0.234	0.253	0	0.96031	0	0	0	0	0	0	0	0.324	0.019	0.324	0.747	100	91.3688	0	0	0	0.324	0.019	1.99887	9.75882	0	0	0	0	0.075	0
1461	Healthy Donor	36.8849	0	0	0	0.08	0	0.368	0.015	0.255	0.745	61	56.8913	0	0	0	0	0.08	0.368	0.24	0.255	2	1.8893	0	0	0	0	0	0	0	0.368	0.015	0.369	0.745	94	90.9034	0	0	0	0.368	0.015	12.4413	15.9704	0	0	0	0	0.08	0
1470	pOIND	12.3342	0	0	1	0.091	0.003	0.291	0.01	0.212	0.788	46	50.7279	0	0	0	0	0.091	0.291	0.202	0.212	4.5	2.01531	0	0	0	0	1	0	0.003	0.291	0.01	0.294	0.788	83	87.4461	0	0	0	0.291	0.01	30.1907	21.9926	0	0	0	0	0.091	0.003
1471	RR-MS	32.7863	3	1	2	0.062	0.025	0.267	0.035	0.285	0.715	8	18.6017	3	3	1	1	0.062	0.267	0.25	0.285	5.5	5.35585	3	3	3	1	2	1	0.025	0.267	0.035	0.292	0.715	40	46.872	3	1	1	0.267	0.035	51.9859	50.8935	3	3	1	1	0.062	0.025
1472	PP-MS	66.6685	0	1	2	0.078	0.001	0.315	0.022	0.246	0.754	50	47.3557	1	0	1	2	0.078	0.315	0.223	0.246	6	5.45627	2	1	0	1	2	2	0.001	0.315	0.022	0.316	0.754	56	56.3099	1	1	2	0.315	0.022	48.3056	47.0917	1	0	1	2	0.078	0.001
1476	SP-MS	66.2219	1	1	2	0.062	0.011	0.279	0.037	0.327	0.673	41	36.7469	2	1	1	2	0.062	0.279	0.29	0.327	6	6.11911	2	2	1	1	2	2	0.011	0.279	0.037	0.29	0.673	56	54.3559	2	1	2	0.279	0.037	48.8897	50.7959	2	1	1	2	0.062	0.011
1479	RR-MS	46.3589	0	0	1	0.075	0.008	0.333	0.018	0.261	0.739	57	48.7574	0	0	0	3	0.075	0.333	0.242	0.261	5.5	3.72416	1	0	0	0	1	3	0.008	0.333	0.018	0.342	0.739	79	69.2056	0	0	3	0.333	0.018	32.6086	33.7826	0	0	0	3	0.075	0.008
1491	RR-MS	34.9863	0	0	2	0.079	0.002	0.349	0.009	0.222	0.778	45	50.7719	0	0	0	3	0.079	0.349	0.213	0.222	3	3.07891	2	0	0	0	2	3	0.002	0.349	0.009	0.351	0.778	88	83.1452	0	0	3	0.349	0.009	19.9753	20.1328	0	0	0	3	0.079	0.002
1496	SP-MS	40.1616	2	1	3	0.081	0.004	0.251	0.041	0.349	0.651	15	24.827	1	2	1	3	0.081	0.251	0.308	0.349	6.5	6.45946	3	1	2	1	3	3	0.004	0.251	0.041	0.255	0.651	41	45.6746	1	1	3	0.251	0.041	60.2944	58.1831	1	2	1	3	0.081	0.004
1498	SP-MS	60.9562	1	2	2	0.089	0.015	0.294	0.02	0.251	0.749	51	41.3564	1	1	2	2	0.089	0.294	0.232	0.251	5	5.41521	2	1	1	2	2	2	0.015	0.294	0.02	0.309	0.749	57	51.3413	1	2	2	0.294	0.02	40.2251	49.5264	1	1	2	2	0.089	0.015
1500	OIND	34.0055	0	0	0	0.083	0.001	0.378	0.011	0.218	0.782	47	53.9215	0	0	0	0	0.083	0.378	0.207	0.218	3	1.85403	0	0	0	0	0	0	0.001	0.378	0.011	0.378	0.782	73	88.9867	0	0	0	0.378	0.011	27.0575	21.7726	0	0	0	0	0.083	0.001
1501	SP-MS	62.6247	0	1	3	0.066	0.037	0.283	0.023	0.265	0.735	32	31.133	2	0	1	1	0.066	0.283	0.241	0.265	5.5	5.61503	2	2	0	1	3	1	0.037	0.283	0.023	0.32	0.735	52	57.4802	2	1	1	0.283	0.023	50.1504	47.5112	2	0	1	1	0.066	0.037
1502	SP-MS	67.5425	0	2	2	0.074	0.004	0.351	0.023	0.244	0.756	28	35.1465	0	0	2	3	0.074	0.351	0.222	0.244	6	6.16422	2	0	0	2	2	3	0.004	0.351	0.023	0.355	0.756	53	53.8756	0	2	3	0.351	0.023	50.5322	54.0521	0	0	2	3	0.074	0.004
1503	PP-MS	59.6932	0	1	2	0.068	0	0.333	0.017	0.263	0.737	45	45.0816	0	0	1	2	0.068	0.333	0.246	0.263	4	5.90434	1	0	0	1	2	2	0	0.333	0.017	0.333	0.737	67	63.5169	0	1	2	0.333	0.017	34.0611	37.3104	0	0	1	2	0.068	0
1516	RR-MS	61.2082	0	0	0	0.069	0.001	0.294	0.067	0.342	0.658	57	49.184	0	0	0	0	0.069	0.294	0.275	0.342	3	3.91237	0	0	0	0	0	0	0.001	0.294	0.067	0.294	0.658	89	84.3329	0	0	0	0.294	0.067	19.1015	34.1542	0	0	0	0	0.069	0.001
1519	RR-MS	43.7863	1	2	2	0.067	0.023	0.315	0.019	0.227	0.773	47	39.802	2	1	2	2	0.067	0.315	0.208	0.227	5	5.31131	0	2	1	2	2	2	0.023	0.315	0.019	0.337	0.773	55	56.1791	2	2	2	0.315	0.019	44.519	52.2474	2	1	2	2	0.067	0.023
1521	PP-MS	64.463	0	2	1	0.077	0.003	0.304	0.031	0.261	0.739	33	37.5874	2	0	2	1	0.077	0.304	0.23	0.261	5.5	5.51997	0	2	0	2	1	1	0.003	0.304	0.031	0.307	0.739	63	62.3824	2	2	1	0.304	0.031	43.7289	46.7606	2	0	2	1	0.077	0.003
1525	SP-MS	54.7616	1	0	3	0.079	0.009	0.327	0.017	0.226	0.774	46	45.0971	1	1	0	3	0.079	0.327	0.208	0.226	5	5.02038	1	1	1	0	3	3	0.009	0.327	0.017	0.336	0.774	65	60.2591	1	0	3	0.327	0.017	37.2316	39.5325	1	1	0	3	0.079	0.009
1526	SP-MS	59.0603	1	2	2	0.068	0.002	0.331	0.017	0.259	0.741	36	41.3555	1	1	2	2	0.068	0.331	0.242	0.259	6.5	6.30023	2	1	1	2	2	2	0.002	0.331	0.017	0.332	0.741	48	51.3117	1	2	2	0.331	0.017	66.28	59.1948	1	1	2	2	0.068	0.002
1529	SP-MS	59.1589	0	0	3	0.08	0.005	0.35	0.015	0.215	0.785	29	44.9338	1	0	0	2	0.08	0.35	0.2	0.215	6.5	5.62145	2	1	0	0	3	2	0.005	0.35	0.015	0.355	0.785	55	59.1738	1	0	2	0.35	0.015	50.5506	44.7891	1	0	0	2	0.08	0.005
1530	SP-MS	64.9616	2	1	3	0.073	0.016	0.273	0.05	0.319	0.681	24	25.1555	2	2	1	2	0.073	0.273	0.268	0.319	5.5	6.24703	2	2	2	1	3	2	0.016	0.273	0.05	0.289	0.681	54	52.0369	2	1	2	0.273	0.05	45.1662	52.1466	2	2	1	2	0.073	0.016
1534	CIS	36.1452	0	0	2	0.084	0.007	0.324	0.01	0.207	0.793	53	54.6179	0	0	0	0	0.084	0.324	0.197	0.207	1.5	1.68672	1	0	0	0	2	0	0.007	0.324	0.01	0.331	0.793	88	85.3618	0	0	0	0.324	0.01	13.2556	11.4927	0	0	0	0	0.084	0.007
1535	SP-MS	62.4822	1	1	2	0.074	0.002	0.332	0.007	0.2	0.8	42	44.2864	1	1	1	1	0.074	0.332	0.193	0.2	6.5	4.89127	0	1	1	1	2	1	0.002	0.332	0.007	0.334	0.8	53	63.5153	1	1	1	0.332	0.007	56.5336	39.9413	1	1	1	1	0.074	0.002
1537	RR-MS	42.7781	1	0	2	0.074	0.001	0.344	0.02	0.241	0.759	49	49.1671	1	1	0	2	0.074	0.344	0.221	0.241	4.5	4.22172	0	1	1	0	2	2	0.001	0.344	0.02	0.344	0.759	63	65.614	1	0	2	0.344	0.02	35.497	32.5165	1	1	0	2	0.074	0.001
1542	NIND	46.8849	0	0	1	0.071	0.001	0.37	0.011	0.24	0.76	60	58.5328	0	0	0	0	0.071	0.37	0.228	0.24	2	2.3302	0	0	0	0	1	0	0.001	0.37	0.011	0.371	0.76	92	86.4823	0	0	0	0.37	0.011	14.0472	17.3641	0	0	0	0	0.071	0.001
1545	SP-MS	54.6877	0	0	1	0.081	0.003	0.286	0.015	0.234	0.766	57	50.8658	0	0	0	0	0.081	0.286	0.219	0.234	5	4.35423	1	0	0	0	1	0	0.003	0.286	0.015	0.289	0.766	62	73.6402	0	0	0	0.286	0.015	38.4665	34.2205	0	0	0	0	0.081	0.003
1546	SP-MS	38.0411	2	1	3	0.075	0.023	0.247	0.062	0.327	0.673	13	18.1453	2	2	1	3	0.075	0.247	0.265	0.327	6.5	6.42097	3	2	2	1	3	3	0.023	0.247	0.062	0.27	0.673	40	44.0361	2	1	3	0.247	0.062	61.1688	56.2639	2	2	1	3	0.075	0.023
1550	NIND	43.8137	0	0	0	0.076	0	0.333	0.013	0.25	0.75	44	50.6868	0	0	0	0	0.076	0.333	0.237	0.25	2	2.15133	0	0	0	0	0	0	0	0.333	0.013	0.333	0.75	94	92.3546	0	0	0	0.333	0.013	12.9758	15.3526	0	0	0	0	0.076	0
1551	Healthy Donor	50.063	0	0	0	0.078	0.005	0.337	0.013	0.216	0.784	44	52.3011	0	0	0	0	0.078	0.337	0.204	0.216	1.5	3.19436	0	0	0	0	0	0	0.005	0.337	0.013	0.342	0.784	88	81.4086	0	0	0	0.337	0.013	12.7401	25.3699	0	0	0	0	0.078	0.005
1556	SP-MS	64.5589	2	1	3	0.062	0.013	0.271	0.053	0.339	0.661	25	25.5776	2	2	1	3	0.062	0.271	0.286	0.339	6.5	6.65578	3	2	2	1	3	3	0.013	0.271	0.053	0.284	0.661	49	48.6134	2	1	3	0.271	0.053	55.1635	55.6914	2	2	1	3	0.062	0.013
1558	RR-MS													0	0	0	0	0.076	0.35	0.232	0.251	3	2.37227	1	0	0	0	1	0	0.002	0.35	0.019	0.352	0.749	67	83.076	0	0	0	0.35	0.019	29.3987	20.4544	0	0	0	0	0.076	0.002
1559	CIS	25.7068	0	0	2	0.073	0.001	0.357	0.008	0.204	0.796	49	54.0917	0	0	0	1	0.073	0.357	0.197	0.204	1.5	1.97037	1	0	0	0	2	1	0.001	0.357	0.008	0.358	0.796	97	90.543	0	0	1	0.357	0.008	10.8479	13.8325	0	0	0	1	0.073	0.001
1563	RR-MS	33.8384	0	1	3	0.078	0.006	0.321	0.036	0.288	0.712	51	47.3071	1	0	1	3	0.078	0.321	0.253	0.288	6	5.78217	2	1	0	1	3	3	0.006	0.321	0.036	0.327	0.712	60	58.9282	1	1	3	0.321	0.036	47.6508	52.6706	1	0	1	3	0.078	0.006
1568	PP-MS	67.3863	0	1	1	0.076	0.008	0.326	0.031	0.234	0.766	49	41.5102	0	0	1	1	0.076	0.326	0.203	0.234	4.5	4.67492	2	0	0	1	1	1	0.008	0.326	0.031	0.334	0.766	64	63.6515	0	1	1	0.326	0.031	36.3982	40.4768	0	0	1	1	0.076	0.008
1578	RR-MS	65.0082	0	1	3	0.075	0.004	0.31	0.023	0.282	0.718	47	41.8649	1	0	1	2	0.075	0.31	0.259	0.282	6	6.04912	3	1	0	1	3	2	0.004	0.31	0.023	0.314	0.718	61	56.8772	1	1	2	0.31	0.023	43.9647	46.2456	1	0	1	2	0.075	0.004
1579	NIND	46.7534	0	0	0	0.08	0.004	0.288	0.025	0.244	0.756	13	29.6536	0	0	0	0	0.08	0.288	0.219	0.244	3.5	3.37801	0	0	0	0	0	0	0.004	0.288	0.025	0.292	0.756	75	80.2821	0	0	0	0.288	0.025	28.1803	26.1901	0	0	0	0	0.08	0.004
1580	Healthy Donor	53.6712	0	0	0	0.077	0	0.361	0.02	0.21	0.79	49	51.8878	0	0	0	0	0.077	0.361	0.19	0.21	1.5	3.20233	0	0	0	0	0	0	0	0.361	0.02	0.361	0.79	94	85.9264	0	0	0	0.361	0.02	11.0901	27.4969	0	0	0	0	0.077	0
1585	PP-MS	54.4548	0	0	3	0.067	0.027	0.324	0.026	0.273	0.727	42	39.1762	0	0	0	2	0.067	0.324	0.248	0.273	4	3.87819	3	0	0	0	3	2	0.027	0.324	0.026	0.351	0.727	78	73.5996	0	0	2	0.324	0.026	27.687	30.8598	0	0	0	2	0.067	0.027
1604	SP-MS	64.6548	1	3	1	0.055	0.008	0.285	0.028	0.281	0.719	26	34.5049	3	1	3	3	0.055	0.285	0.253	0.281	8	7.03867	1	3	1	3	1	3	0.008	0.285	0.028	0.293	0.719	35	42.4878	3	3	3	0.285	0.028	74.5764	65.4754	3	1	3	3	0.055	0.008
1605	PP-MS	65.6027	2	2	3	0.067	0.024	0.275	0.023	0.275	0.725	30	29.7238	2	2	2	2	0.067	0.275	0.252	0.275	6.5	6.51718	3	2	2	2	3	2	0.024	0.275	0.023	0.299	0.725	47	46.4533	2	2	2	0.275	0.023	56.6782	57.069	2	2	2	2	0.067	0.024
1606	SP-MS	33.0493	2	1	3	0.068	0.003	0.297	0.019	0.292	0.708	46	43.571	1	2	1	3	0.068	0.297	0.273	0.292	6.5	6.45493	2	1	2	1	3	3	0.003	0.297	0.019	0.3	0.708	57	52.5744	1	1	3	0.297	0.019	51.8172	52.0619	1	2	1	3	0.068	0.003
1672	RR-MS	45.6658	0	0	2	0.081	0.004	0.326	0.007	0.197	0.803	55	52.3656	0	0	0	0	0.081	0.326	0.19	0.197	5.5	4.10754	0	0	0	0	2	0	0.004	0.326	0.007	0.33	0.803	76	78.6423	0	0	0	0.326	0.007	33.7685	24.3777	0	0	0	0	0.081	0.004
1674	SP-MS	41.6904	0	1	3	0.083	0.01	0.301	0.01	0.195	0.805	52	49.1891	0	0	1	2	0.083	0.301	0.185	0.195	4	4.01516	2	0	0	1	3	2	0.01	0.301	0.01	0.311	0.805	65	65.3618	0	1	2	0.301	0.01	33.5544	34.7415	0	0	1	2	0.083	0.01
1677	PP-MS	19.4219	0	0	3	0.085	0.036	0.267	0.01	0.207	0.793	31	38.6103	0	0	0	2	0.085	0.267	0.197	0.207	5	3.90697	2	0	0	0	3	2	0.036	0.267	0.01	0.303	0.793	54	77.8358	0	0	2	0.267	0.01	44.7658	35.8755	0	0	0	2	0.085	0.036
1685	OIND	45.663	1	1	2	0.064	0.033	0.233	0.055	0.379	0.621	0	27.7949	3	1	1	2	0.064	0.233	0.324	0.379	5.5	5.9528	2	3	1	1	2	2	0.033	0.233	0.055	0.266	0.621	54	46.9002	3	1	2	0.233	0.055	47.4565	49.3116	3	1	1	2	0.064	0.033
3193	SP-MS	65.8904	0	1	2	0.07	0.006	0.328	0.024	0.297	0.703	32	39.2955	0	0	1	2	0.07	0.328	0.273	0.297	6.5	6.23329	1	0	0	1	2	2	0.006	0.328	0.024	0.334	0.703	52	56.2866	0	1	2	0.328	0.024	52.6901	47.1853	0	0	1	2	0.07	0.006
3199	OIND	36.9918	0	0	1	0.074	0	0.348	0.006	0.188	0.812	35	60.3323	0	0	0	0	0.074	0.348	0.182	0.188	5	3.4501	0	0	0	0	1	0	0	0.348	0.006	0.348	0.812	68	79.4106	0	0	0	0.348	0.006	37.0775	26.983	0	0	0	0	0.074	0
3210	RR-MS	49.5726	0	0	1	0.069	0.002	0.365	0.008	0.212	0.788	54	57.2503	0	0	0	3	0.069	0.365	0.204	0.212	4.5	4.20279	2	0	0	0	1	3	0.002	0.365	0.008	0.367	0.788	73	75.7023	0	0	3	0.365	0.008	33.8145	32.211	0	0	0	3	0.069	0.002
3216	OIND	27.7918	0	0	2	0.076	0	0.359	0.011	0.209	0.791	62	60.0783	0	0	0	2	0.076	0.359	0.198	0.209	4	3.22883	1	0	0	0	2	2	0	0.359	0.011	0.36	0.791	77	80.2557	0	0	2	0.359	0.011	28.5552	21.2375	0	0	0	2	0.076	0
[truncated: 4 more columns]

## Sheet: ms_only
patientID	Diagnosis	Age	SDMT	EDSS	SNRS	CombiWISE	NeurEx	Brainstem_Atrophy	Brainstem_Lesion_Load	Cerebellum_Atrophy	GM_Lesion_Load	Medulla_Atrophy	Medulla_Lesion_Load	Vol_BrainParenchymalFr	Vol_CerebellumGM	Vol_Lesions	Vol_NormalWM	Vol_SulcalCSF	Vol_SupratentorialWM	Vol_TotalCSF	Vol_VentricularCSF
5	RR-MS	51.863	62	3	77	25.0979	50.3389	1	2	2	1	0	0	0.754	0.084	0.009	0.298	0.216	0.307	0.246	0.029
6	RR-MS	52.3507	50	2	89	15.2842	17.5889	0	1	0	0	0	0	0.734	0.072	0.001	0.321	0.258	0.321	0.266	0.007
8	RR-MS	44.5562	33	5.5	62	39.5581	98.4944	0	3	1	1	0	2	0.686	0.077	0.015	0.279	0.26	0.294	0.314	0.055
9	RR-MS	41.9836	39	1.5	96	10.3195	4	1	1	1	0	0	0	0.73	0.081	0.014	0.303	0.239	0.317	0.27	0.03
10	RR-MS	60.8082	45	5.5	54	43.8335	153.772	1	1	1	2	0	2	0.752	0.082	0.01	0.329	0.233	0.34	0.248	0.016
14	RR-MS	34.4438	41	4	60	35.735	91.5278	1	3	1	3	0	3	0.7	0.082	0.01	0.303	0.263	0.312	0.3	0.037
16	RR-MS	37.9288	59	2	95	13.2985	20	0	1	0	0	0	0	0.756	0.099	0.004	0.324	0.221	0.328	0.244	0.023
17	RR-MS	67.4384	61	3	69	27.5596	52.7611	0	1	0	2	0	0	0.766	0.08	0.007	0.323	0.22	0.33	0.234	0.015
18	SP-MS	51.8932	46	5.5	55	42.3625	142.939	1	1	1	1	1	2	0.709	0.068	0.007	0.287	0.266	0.294	0.291	0.024
28	PP-MS	70.3671	41	4.5	69	33.5389	100.022	0	0	0	2	0	0	0.72	0.071	0.016	0.293	0.244	0.309	0.28	0.037
29	SP-MS	59.7836	48	3.5	71	28.3529	72.0278	2	2	2	3	0	2	0.682	0.087	0.017	0.288	0.248	0.305	0.318	0.07
38	RR-MS	50.7507	46	5	76	32.5189	112.783	0	2	1	2	0	2	0.697	0.072	0.004	0.328	0.279	0.332	0.303	0.024
43	RR-MS	56.6767	23	5.5	55	44.1553	163.394	0	2	1	2	0	2	0.694	0.07	0.013	0.299	0.268	0.312	0.306	0.037
45	RR-MS	52.7479	49	3.5	69	30.4416	64.7	0	1	0	0	0	2	0.732	0.081	0.013	0.296	0.241	0.309	0.268	0.027
54	SP-MS	58.2959	25	6.5	54	56.6377	199.2	2	2	1	2	2	2	0.667	0.07	0.007	0.275	0.3	0.282	0.333	0.033
56	RR-MS			0	95	3.97957	3	0			0		0					0.235	0.305
57	RR-MS	58.3205	46	3	75	25.8435	49.5556	0	0	0	1	0	0	0.789	0.078	0.005	0.381	0.193	0.386	0.211	0.018
58	RR-MS	49.5014	35	3	73	26.8358	58.25	0	1	1	2	0	1	0.68	0.066	0.012	0.302	0.238	0.314	0.32	0.082
68	SP-MS	71.3041	23	5.5	63	40.4442	184.306	1	0	1	0	0	0	0.737	0.074	0.007	0.336	0.234	0.344	0.263	0.03
78	RR-MS	35.9616	57	1.5	92	11.4442	9.2	2	2	1	1	0	1	0.746	0.078	0.005	0.342	0.225	0.347	0.254	0.029
79	RR-MS			1	99	7.04332	1	0			0		0					0.2	0.34
83	RR-MS	31.2822	50	3	71	27.1431	48.6278	0	0	0	0	0	2	0.795	0.079	0.003	0.353	0.186	0.356	0.205	0.019
84	RR-MS	32.6301	52	4.5	75	30.7058	74.6778	1	3	2	2	0	2	0.721	0.073	0.002	0.343	0.264	0.345	0.279	0.016
89	RR-MS	40.3178	56	2	82	17.9083	12.75	0	0	0	0	0	1	0.789	0.077	0	0.338	0.205	0.338	0.211	0.007
90	RR-MS	78.2192	48	5.5	63	39.9617	108.394	2	2	2	0	1	0	0.669	0.069	0.011	0.276	0.286	0.288	0.331	0.045
91	RR-MS	35.3507	52	0	100	3.25827	0	0	1	0	0	0	0	0.744	0.079	0.001	0.31	0.234	0.311	0.256	0.022
93	RR-MS	43.3562	51	5.5	62	41.9976	144.567	1	1	1	1	1	2	0.764	0.071	0.007	0.33	0.224	0.336	0.236	0.012
96	RR-MS	46.4247	54	5.5	68	36.1738	116.933	0	2	0	0	1	2	0.769	0.077	0.002	0.31	0.22	0.312	0.231	0.01
105	SP-MS	75.6219	41	6.5	54	53.0638	229.189	1	3	0	1	1	2	0.646	0.064	0.006	0.266	0.293	0.271	0.354	0.06
113	RR-MS	49.4877	44	5.5	54	45.2222	155.122	1	1	0	0	0	2	0.755	0.078	0.007	0.32	0.23	0.327	0.245	0.015
115	PP-MS	60.3014	13	8	26	81.8197	543.056	3	2	2	2	3	3	0.689	0.067	0.012	0.254	0.274	0.267	0.311	0.037
128	RR-MS	42.5205	76	2	91	14.3908	25.4	0	0	0	0	0	2	0.799	0.077	0.001	0.394	0.191	0.395	0.201	0.009
130	PP-MS	58.4849	42	6.5	54	57.0147	188.344	1	2	0	1	2	3	0.71	0.076	0.007	0.32	0.267	0.327	0.29	0.023
133	PP-MS	63.3315	48	5.5	52	45.3922	175.256	1	2	1	1	1	2	0.709	0.07	0.011	0.293	0.265	0.304	0.291	0.026
136	PP-MS	57.863	36	5	66	36.8575	121.817	0	0	0	1	0	2	0.642	0.096	0.011	0.285	0.325	0.295	0.358	0.032
138	SP-MS	64.2192	42	6.5	52	54.2594	226.989	2	2	2	2	0	2	0.734	0.086	0.01	0.316	0.24	0.326	0.266	0.026
144	RR-MS	45.7836	72	2	88	15.7069	23	1	3	1	0	0	2	0.781	0.093	0.011	0.444	0.202	0.454	0.219	0.017
145	PP-MS	63.1096	37	6	49	49.0887	187.211	1	2	1	1	1	2	0.721	0.083	0.005	0.301	0.246	0.306	0.279	0.032
146	RR-MS	37.7589	77	2	88	16.0363	34.8	0	1	0	0	0	2	0.719	0.077	0.001	0.335	0.269	0.336	0.281	0.012
147	RR-MS			2.5	78	21.5051	23.15	0			1		0					0.205	0.375
149	SP-MS	54.9863	38	6.5	59	50.1814	167.822	1	3	1	2	1	2	0.652	0.079	0.014	0.264	0.309	0.277	0.348	0.039
154	RR-MS	46.4959	40	5	68	35.9243	87.3556	1	2	0	0	0	0	0.742	0.09	0.013	0.328	0.221	0.341	0.258	0.037
156	RR-MS	44.2959	41	6	61	48.4254	107.672	0	1	0	0	0	2	0.767	0.093	0.005	0.322	0.216	0.327	0.233	0.017
157	PP-MS	69.6795	42	7.5	54	63.6734	236.689	2	2	2	2	1	3	0.659	0.067	0.003	0.284	0.298	0.287	0.341	0.043
159	SP-MS	70.0493	60	6	70	39.996	69.8389	0	1	0	0	1	2	0.749	0.061	0	0.377	0.233	0.377	0.251	0.018
162	RR-MS	39.2822	48	2.5	71	25.3201	43.7944	2	2	0	0	0	2	0.72	0.082	0.006	0.289	0.258	0.294	0.28	0.022
165	PP-MS	68.9233	50	6	53	48.4862	165.144	1	2	1	1	1	2	0.75	0.078	0.003	0.315	0.223	0.318	0.25	0.027
166	RR-MS	53.5616	49	4	69	31.6818	58.45	0	0	0	1	1	2	0.757	0.088	0.006	0.356	0.214	0.362	0.243	0.029
173	RR-MS	54.4877	50	4	65	33.7224	59.3667	0	2	0	3	0	2	0.778	0.085	0.006	0.345	0.189	0.351	0.222	0.033
178	RR-MS	49.5945	61	3.5	73	28.2379	58.2889	0	0	0	0	0	1	0.796	0.078	0.002	0.329	0.193	0.331	0.204	0.011
179	PP-MS	55.2575	31	6	61	46.5097	159.611	0	2	1	1	1	2	0.77	0.069	0.001	0.362	0.226	0.363	0.23	0.005
183	RR-MS	48.1589	45	4.5	62	38.2226	97.7056	0	2	0	2	0	2	0.763	0.084	0.006	0.329	0.203	0.336	0.237	0.034
185	RR-MS	44.0301	41	4	75	29.3934	55.55	0	1	0	0	0	2	0.746	0.078	0.001	0.332	0.222	0.333	0.254	0.031
186	RR-MS	48.5973	49	4.5	62	36.5813	115.433	0	2	0	2	1	2	0.731	0.08	0.008	0.301	0.231	0.309	0.269	0.038
189	RR-MS	41.4959	66	2	87	15.9529	18.1	0	1	0	0	0	2	0.746	0.074	0.017	0.311	0.247	0.328	0.254	0.007
192	RR-MS	60.6192	34	6.5	38	58.3464	251.378	2	3	2	1	1	2	0.648	0.066	0.012	0.283	0.311	0.295	0.352	0.041
195	PP-MS	61.7945	52	5.5	58	42.9117	149.767	0	1	0	3	0	0	0.8	0.083	0.012	0.342	0.185	0.354	0.2	0.015
197	RR-MS	66.4274	33	1.5	88	13.8779	15.5	0	0	0	0	0	0	0.77	0.073	0.001	0.346	0.213	0.347	0.23	0.017
202	RR-MS	32.5507	55	1	97	7.00175	3	0	1	0	0	0	0	0.732	0.079	0.007	0.264	0.245	0.271	0.268	0.023
204	RR-MS	64.0082	35	5	74	35.0994	103.5	0	0	2	2	0	1	0.672	0.064	0.002	0.314	0.264	0.316	0.328	0.063
212	RR-MS	50.8192	68	4	68	31.6186	70.0833	0	2	1	2	1	2	0.748	0.081	0.002	0.319	0.231	0.322	0.252	0.021
214	RR-MS	55.9836	55	2.5	81	20.3528	31.5	0	0	0	0	0	1	0.769	0.086	0.001	0.375	0.219	0.376	0.231	0.013
216	PP-MS	70.263	47	6.5	54	47.535	155.456	2	1	0	3	2	2	0.724	0.066	0.021	0.303	0.255	0.324	0.276	0.021
221	RR-MS	32.6767	81	1.5	93	12.2374	8	0	1	1	0	0	1	0.799	0.072	0.004	0.329	0.188	0.333	0.201	0.013
227	RR-MS	31.2356	63	2	78	20.1245	30.7722	0	1	0	1	0	1	0.787	0.078	0.001	0.355	0.193	0.356	0.213	0.02
229	RR-MS	32.674	61	2	80	18.591	32.6056	0	1	0	0	0	0	0.759	0.08	0.003	0.371	0.229	0.374	0.241	0.012
243	RR-MS	45.6986	59	2	86	18.7248	28.0444	0	0	1	0	0	1	0.779	0.088	0	0.343	0.205	0.343	0.221	0.015
244	RR-MS	43.9836	66	1.5	91	12.1189	8.7	0	2	0	0	0	1	0.783	0.075	0.001	0.366	0.203	0.367	0.217	0.014
250	SP-MS	70.1342	13	6.5	52	59.4665	160.444	2	2	2	2	1	2	0.654	0.056	0.044	0.254	0.278	0.298	0.346	0.068
262	RR-MS	37.137	39	4.5	80	29.8953	62.5222	0	1	1	1	1	2	0.755	0.078	0.02	0.3	0.214	0.32	0.245	0.031
263	RR-MS	24.1644	46	1.5	92	13.033	12.6	0	3	0	3	0	2	0.784	0.088	0.01	0.327	0.196	0.338	0.216	0.02
265	RR-MS	56.2685	42	3	78	23.7625	56.8611	0	2	0	1	0	2	0.708	0.066	0.002	0.303	0.274	0.305	0.292	0.018
266	SP-MS	44.4685	50	5.5	59	41.5046	139.744	1	3	1	2	1	2	0.707	0.087	0.007	0.295	0.257	0.302	0.293	0.036
274	SP-MS	31.2603	12	6.5	47	61.2318	174.872	0	3	2	3	1	3	0.713	0.061	0.014	0.282	0.262	0.296	0.287	0.025
279	PP-MS	53.0849	45	3	74	25.7146	36.1278	1	0	1	1	0	1	0.684	0.075	0.004	0.341	0.279	0.345	0.316	0.037
280	PP-MS	53.8575	51	6.5	50	50.8732	236.967	1	2	2	2	1	3	0.752	0.083	0.006	0.321	0.229	0.327	0.248	0.018
282	RR-MS	58.5096	40	3	71	29.4246	58.0833	0	1	1	0	0	2	0.713	0.075	0.009	0.31	0.256	0.32	0.287	0.031
287	PP-MS	50.5397	44	2.5	84	21.4143	48.0944	0	1	0	3	0	1	0.791	0.087	0.004	0.365	0.188	0.37	0.209	0.021
290	SP-MS	64.4301	50	5	78	32.3695	80.5611	0	2	1	0	0	1	0.762	0.084	0.008	0.331	0.212	0.339	0.238	0.026
294	RR-MS	34.4548	52	2	84	17.7819	18.1944	0	0	0	0	0	0	0.741	0.077	0.001	0.305	0.239	0.307	0.259	0.02
295	RR-MS	48.463	50	3	75	25.5402	46.05	0	3	1	2	0	2	0.693	0.083	0.001	0.31	0.282	0.311	0.307	0.025
298	SP-MS	65.9616	28	6.5	44	60.1955	247.817	2	2	2	2	2	2	0.681	0.047	0.037	0.247	0.272	0.283	0.319	0.046
300	PP-MS	37.1342	55	6	71	43.2909	139.167	0	2	1	2	1	2	0.763	0.073	0.006	0.308	0.211	0.315	0.237	0.026
304	SP-MS	60.3808	60	4	68	32.0905	90.9	1	2	0	0	0	2	0.758	0.075	0.001	0.348	0.231	0.349	0.242	0.011
305	PP-MS	53.0192	38	7	59	64.595	211.822	0	1	0	1	3	2	0.714	0.076	0.105	0.225	0.253	0.331	0.286	0.033
306	PP-MS	62.0164	56	4.5	60	37.9008	101.322	0	1	0	1	0	2	0.78	0.077	0.004	0.347	0.205	0.351	0.22	0.015
308	RR-MS	35.4	50	2	90	15.7571	22.2	0	2	0	1	0	1	0.759	0.078	0.002	0.325	0.229	0.327	0.241	0.012
312	RR-MS	27.9726	59	1.5	93	11.9524	5	0	1	0	0	0	2	0.792	0.09	0.002	0.332	0.196	0.335	0.208	0.012
314	SP-MS	70.5753	24	6.5	50	54.3359	270.228	2	3	2	2	1	3	0.709	0.065	0.025	0.278	0.247	0.303	0.291	0.044
315	SP-MS	56.7589	41	6	58	45.8999	130.05	2	2	2	1	1	2	0.74	0.065	0.014	0.283	0.238	0.297	0.26	0.021
317	RR-MS	41.0356	30	3	70	26.1548	37.2	0	2	0	2	0	2	0.725	0.08	0.032	0.273	0.248	0.305	0.275	0.027
319	RR-MS	57.4055	42	6.5	72	43.2136	89.1111	1	1	0	0	1	1	0.727	0.074	0.008	0.263	0.236	0.271	0.273	0.037
323	PP-MS	68.3151	59	5.5	52	45.0303	213.956	0	1	0	0	1	3	0.752	0.074	0.003	0.306	0.232	0.309	0.248	0.016
326	SP-MS	62.6767	38	6.5	42	61.311	203.572	1	2	1	1	1	2	0.723	0.068	0.003	0.353	0.23	0.356	0.277	0.047
329	PP-MS	66.7781	28	6.5	42	63.5369	235.867	2	3	2	2	1	3	0.666	0.079	0.015	0.257	0.268	0.272	0.334	0.066
332	PP-MS	53.3945	42	6.5	39	62.098	215.561	2	3	2	3	1	3	0.656	0.068	0.012	0.258	0.313	0.27	0.344	0.031
334	RR-MS	67.8822	42	3	80	23.3771	42	0	0	0	0	0	1	0.764	0.071	0.006	0.526	0.203	0.532	0.236	0.033
335	PP-MS	65.2959	34	7	56	61.3338	183.011	0	3	1	3	3	2	0.719	0.062	0.002	0.335	0.264	0.337	0.281	0.016
337	PP-MS	66.8329	44	6	65	46.1524	114.022	0	1	0	0	1	2	0.748	0.084	0.003	0.36	0.225	0.364	0.252	0.027
338	RR-MS			6	61	50.7416	141.8	0			1		1					0.266	0.32
342	RR-MS	55.0082	49	2.5	78	22.4663	45.2833	0	1	0	0	0	1	0.767	0.082	0.003	0.327	0.214	0.331	0.233	0.019
351	PP-MS	72.8849	34	5.5	43	49.8516	235.422	1	1	1	1	1	3	0.679	0.073	0.002	0.27	0.294	0.272	0.321	0.027
356	PP-MS	70.863	43	6.5	58	51.8227	138.428	0	0	0	0	1	2	0.739	0.088	0.002	0.304	0.233	0.306	0.261	0.028
357	RR-MS	43.3562	53	5.5	60	41.5174	130.356	1	2	0	1	0	2	0.789	0.072	0.01	0.324	0.195	0.334	0.211	0.016
359	RR-MS	49.7616	32	6	61	47.0887	171.711	1	2	1	2	1	2	0.731	0.078	0.007	0.297	0.232	0.305	0.269	0.036
365	PP-MS	46.3863	62	3	79	24.4401	50.0611	0	2	0	1	1	2	0.816	0.076	0	0.352	0.175	0.352	0.184	0.008
366	PP-MS	60.0822	38	6	62	43.8264	196.1	0	2	1	1	2	3	0.741	0.079	0.01	0.32	0.228	0.33	0.259	0.031
368	PP-MS	56.5014	37	6	63	44.1431	117.478	0	2	0	1	2	3	0.761	0.072	0.004	0.338	0.213	0.342	0.239	0.026
369	PP-MS	52.9151	65	6.5	61	56.7555	156.133	0	1	0	0	2	3	0.774	0.075	0.003	0.376	0.212	0.379	0.226	0.013
371	SP-MS	51.5068	20	6	47	51.9641	241.1	0	1	0	2	1	2	0.776	0.079	0.033	0.378	0.211	0.412	0.224	0.013
372	PP-MS	67.7699	59	6	71	39.6858	82.8889	0	1	1	3	2	2	0.725	0.073	0.004	0.333	0.234	0.337	0.275	0.041
373	PP-MS	58.2274	29	7	47	65.5198	312.489	0	1	1	2	2	2	0.759	0.065	0.004	0.328	0.215	0.332	0.241	0.026
376	PP-MS	64.0301	30	7	54	66.6286	173.956	0	2	0	1	3	3	0.718	0.063	0.002	0.322	0.242	0.324	0.282	0.04
379	SP-MS	69.1589	45	7	57	60.2103	188.878	0	2	2	0	2	2	0.743	0.071	0.009	0.337	0.239	0.347	0.257	0.019
380	PP-MS	54.1123	51	5.5	62	39.2723	96.1889	0	2	0	1	1	2	0.783	0.074	0.001	0.356	0.205	0.357	0.217	0.011
384	RR-MS	32.4712	67	0	100	2.97842	1	0	1	0	0	0	0	0.758	0.096	0.004	0.317	0.208	0.322	0.242	0.034
385	SP-MS	61.9781	19	5.5	57	43.8486	128.367	1	3	2	2	1	2	0.714	0.082	0.025	0.295	0.246	0.32	0.286	0.04
387	PP-MS	55.8548	47	2.5	82	21.2351	34.7944	1	1	0	1	1	2	0.705	0.085	0.015	0.283	0.235	0.298	0.295	0.06
388	PP-MS	62.9342	56	5	68	35.3619	94.3889	0	1	1	2	1	2	0.754	0.077	0.005	0.344	0.227	0.349	0.246	0.019
391	PP-MS	66.2795	20	6	58	45.5441	153.9	0	2	0	1	1	3	0.724	0.074	0.007	0.307	0.25	0.314	0.276	0.026
392	SP-MS	61.6877	51	6.5	57	56.9786	192.067	1	2	1	0	1	2	0.745	0.1	0.004	0.335	0.227	0.339	0.255	0.028
394	PP-MS	73.3014	36	6	68	41.167	101.311	0	2	1	0	1	3	0.723	0.078	0.007	0.331	0.246	0.338	0.277	0.031
395	SP-MS	50.1014	27	6.5	48	54.1533	198.411	1	3	2	2	1	3	0.771	0.074	0.004	0.301	0.212	0.305	0.229	0.017
400	PP-MS	53.5315	34	7	36	70.9545	327.533	2	3	1	3	2	3	0.718	0.066	0.007	0.293	0.263	0.3	0.282	0.019
401	SP-MS	71.4822	37	6	51	51.7115	192.678	0	3	0	1	1	3	0.765	0.084	0.007	0.32	0.215	0.327	0.235	0.02
402	PP-MS	60.1726	31	6	57	46.6291	190.789	1	3	0	3	1	3	0.698	0.071	0.016	0.288	0.272	0.304	0.302	0.031
405	RR-MS	32.2466	60	1.5	91	11.2025	10.8	0	1	0	0	0	0	0.804	0.089	0.001	0.337	0.183	0.338	0.196	0.013
409	PP-MS	56.0082	21	6.5	49	57.5752	199.283	1	3	1	1	1	2	0.757	0.065	0.007	0.321	0.219	0.328	0.243	0.023
412	PP-MS	64.4329	32	4	66	34.945	96.7278	0	2	0	1	1	2	0.755	0.087	0.014	0.323	0.222	0.338	0.245	0.023
413	SP-MS	58.3808	18	6.5	44	57.1563	248.733	1	2	2	2	2	3	0.714	0.076	0.009	0.294	0.24	0.303	0.286	0.046
414	RR-MS	36.4329	59	2	89	15.1737	28.0222	0	1	0	0	0	1	0.83	0.099	0.002	0.357	0.165	0.359	0.17	0.005
418	RR-MS	38.1205	79	1.5	87	13.7666	19.75	0	2	0	2	0	1	0.787	0.084	0.001	0.362	0.198	0.363	0.213	0.015
419	SP-MS	66.9562	39	3.5	67	30.4034	62.8111	1	1	1	2	0	1	0.674	0.072	0.028	0.285	0.257	0.313	0.326	0.069
420	RR-MS	46.7945	49	2	86	16.293	29.7778	0	1	0	1	0	1	0.792	0.076	0.002	0.364	0.192	0.366	0.208	0.016
578	PP-MS	43.5123	47	7.5	53	65.1206	208.778	0	0	0	0	3	2	0.775	0.086	0.003	0.336	0.209	0.339	0.225	0.016
579	SP-MS	58.5479	10	6	56	49.6286	160.039	0	2	1	2	0	2	0.669	0.074	0.009	0.291	0.304	0.3	0.331	0.027
580	PP-MS	66.3671	28	7.5	37	75.4444	329.133	1	2	2	1	2	3	0.667	0.063	0.011	0.273	0.282	0.284	0.333	0.051
583	PP-MS	64.2904	34	4	67	33.1577	126.922	0	2	1	2	0	2	0.731	0.082	0.006	0.31	0.242	0.316	0.269	0.027
599	PP-MS	61.6521	46	5.5	52	44.7916	198.389	2	3	1	3	1	2	0.753	0.088	0.009	0.298	0.233	0.307	0.247	0.014
601	PP-MS	65.811	55	4	70	31.7903	93.8833	0	0	1	0	0	1	0.774	0.083	0.002	0.295	0.212	0.297	0.226	0.014
606	PP-MS	70.3205	28	6.5	34	59.6873	265.122	2	3	2	3	2	2	0.696	0.073	0.01	0.304	0.269	0.314	0.304	0.035
612	SP-MS	34.9863	20	6.5	59	49.0258	152.633	1	3	1	3	1	3	0.692	0.088	0.036	0.28	0.244	0.317	0.308	0.064
616	PP-MS	64.1753	54	6	58	46.5382	179.533	0	1	0	0	2	1	0.723	0.083	0.005	0.301	0.259	0.306	0.277	0.019
618	SP-MS	44.5479	24	6.5	39	67.6586	291.889	1	3	1	1	2	3	0.765	0.068	0.009	0.34	0.203	0.348	0.235	0.032
621	PP-MS	59.1041	31	6.5	54	55.7826	194.578	1	2	1	0	2	3	0.761	0.089	0.014	0.335	0.208	0.348	0.239	0.03
622	PP-MS	52.0082	12	6.5	49	56.7784	201.9	1	3	1	3	1	3	0.763	0.074	0.034	0.292	0.209	0.326	0.237	0.028
632	PP-MS	61.6438	45	5.5	61	40.956	158	0	1	0	2	0	2	0.759	0.086	0.002	0.334	0.23	0.336	0.241	0.011
636	PP-MS	66.726	35	7	54	62.7912	237.567	2	2	3	2	2	3	0.745	0.082	0.014	0.341	0.236	0.354	0.255	0.018
637	SP-MS	68.7014	50	6	56	46.527	192.089	2	2	1	1	1	2	0.724	0.063	0.007	0.29	0.254	0.297	0.276	0.022
638	PP-MS	52.6438	61	5.5	59	42.404	138.55	0	2	0	2	1	2	0.773	0.09	0.004	0.321	0.216	0.325	0.227	0.011
640	PP-MS	38.9123	63	3	75	25.5816	61.85	0	2	0	1	1	2	0.779	0.069	0.002	0.334	0.207	0.336	0.221	0.014
646	PP-MS	53.9068	39	3.5	71	34.4875	75.4333	0	1	1	1	0	2	0.763	0.072	0.001	0.359	0.216	0.36	0.237	0.021
666	PP-MS	67.526	13	6.5	54	54.7603	142.967	1	3	2	2	2	2	0.66	0.068	0.015	0.271	0.267	0.286	0.34	0.073
674	PP-MS	60.0247	30	6.5	46	56.7404	218.533	0	3	1	2	1	3	0.748	0.072	0.005	0.319	0.22	0.324	0.252	0.032
676	PP-MS	50.3288	62	6.5	59	46.8301	161.378	0	1	1	0	0	3	0.789	0.085	0.002	0.352	0.192	0.354	0.211	0.019
677	PP-MS	60.1973	58	4.5	61	36.1965	122	0	0	1	0	1	1	0.747	0.07	0.001	0.337	0.213	0.338	0.253	0.04
680	PP-MS	55.4904	52	7	50	63.1441	218.4	1	2	2	3	2	3	0.742	0.077	0.018	0.301	0.238	0.32	0.258	0.02
684	PP-MS	64.8849	46	6.5	62	49.4692	148.144	0	2	1	1	1	3	0.753	0.087	0.001	0.34	0.225	0.342	0.247	0.021
690	SP-MS	65.2493	43	6.5	38	57.6194	327.917	0	1	0	0	2	3	0.769	0.08	0.009	0.351	0.216	0.36	0.231	0.015
715	SP-MS	56.9096	32	6.5	37	60.0285	330.444	1	3	1	3	1	2	0.664	0.085	0.026	0.281	0.286	0.307	0.336	0.05
736	PP-MS	65.8164	21	7	42	71.5094	255.594	1	3	0	3	2	3	0.749	0.07	0.018	0.293	0.226	0.311	0.251	0.025
737	SP-MS	68.8329	57	6.5	69	42.5736	157.422	0	1	0	1	0	2	0.731	0.07	0.007	0.321	0.237	0.328	0.269	0.032
744	SP-MS	52.5096	54	6.5	50	58.1493	270.189	0	1	1	1	2	3	0.783	0.089	0.002	0.346	0.2	0.349	0.217	0.017
749	SP-MS	66.0384	38	7.5	39	74.6309	284.094	2	2	2	1	2	3	0.727	0.08	0.004	0.293	0.242	0.297	0.273	0.031
770	PP-MS	54.2712	49	3.5	71	29.9058	88.1	0	0	0	0	0	3	0.778	0.091	0.003	0.361	0.201	0.365	0.222	0.021
788	PP-MS	63.2849	49	6.5	50	57.3443	183.822	0	2	0	2	1	3	0.774	0.071	0.004	0.371	0.203	0.375	0.226	0.023
794	RR-MS	42.2438	53	5	66	37.4054	135.817	1	2	1	0	0	1	0.752	0.079	0.007	0.31	0.219	0.317	0.248	0.029
808	RR-MS	45.6849	56	0	93	0	25.4222	0	1	0	0	0	1	0.768	0.071	0.004	0.348	0.214	0.352	0.232	0.018
811	PP-MS	57.4575	56	6	63	45.1218	131	0	0	0	0	0	2	0.779	0.074	0	0.369	0.206	0.37	0.221	0.015
812	PP-MS	66.8329	34	6.5	53	51.047	223.444	1	2	0	2	1	3	0.776	0.066	0.002	0.319	0.21	0.321	0.224	0.014
814	RR-MS	58.9836	31	4	61	34.9603	88.1	0	2	1	3	0	2	0.698	0.073	0.028	0.308	0.245	0.336	0.302	0.057
827	RR-MS	46.5288	52	2.5	80	21.4756	39.2444	0	1	0	1	0	0	0.757	0.078	0.005	0.336	0.203	0.341	0.243	0.039
846	RR-MS			2.5	75	22.2199	29.8	0			1		2					0.224	0.327
860	PP-MS	66.5452	45	6	60	47.2353	112.689	0	0	0	0	1	3	0.733	0.084	0.002	0.307	0.244	0.309	0.267	0.023
867	RR-MS	33.4247	59	1.5	96	10.0188	8.80555	0	1	0	0	0	1	0.811	0.073	0.001	0.34	0.185	0.341	0.189	0.004
882	SP-MS	48.1589	36	6.5	56	54.6398	210.244	2	3	0	2	2	3	0.784	0.068	0.016	0.326	0.201	0.341	0.216	0.014
909	RR-MS	44.5397	55	2	87	15.5777	29.2	0	0	0	1	0	1	0.79	0.083	0.003	0.337	0.2	0.34	0.21	0.01
910	SP-MS	42.4192	46	6.5	56	53.9667	186.533	1	2	2	2	1	3	0.713	0.075	0.007	0.29	0.252	0.297	0.287	0.035
916	RR-MS	41.1562	62	1.5	96	11.3205	2.25	0	1	0	0	0	0	0.781	0.075	0.01	0.319	0.206	0.329	0.219	0.013
920	SP-MS	42.2575	30	8	35	78.1592	374.939	1	3	2	2	2	3	0.783	0.07	0.011	0.308	0.2	0.319	0.217	0.017
928	RR-MS	40.7205	49	1.5	86	14.4684	11.75	0	0	0	1	0	1	0.787	0.077	0.018	0.33	0.203	0.349	0.213	0.011
960	SP-MS	22.0301	30	6.5	39	58.259	212.467	3	3	2	1	1	1	0.731	0.07	0.017	0.249	0.24	0.266	0.269	0.029
980	PP-MS	64.1644	27	6.5	62	46.0901	167.8	1	2	0	0	1	2	0.78	0.075	0.002	0.32	0.208	0.322	0.22	0.012
995	PP-MS	59.6137	48	5	61	40.2533	115.867	1	3	1	0	1	2	0.786	0.087	0.006	0.331	0.197	0.337	0.214	0.018
1000	PP-MS	51.8849	43	4	67	33.7032	94.8167	0	1	0	1	0	3	0.775	0.081	0.003	0.319	0.208	0.322	0.225	0.016
1016	RR-MS	48.6603	59	4	69	31.5429	93.3	0	1	0	0	0	2	0.773	0.086	0.005	0.32	0.205	0.325	0.227	0.022
1021	RR-MS	54.0137	28	3.5	69	31.8251	75.6	0	3	0	2	0	2	0.784	0.071	0.005	0.347	0.202	0.351	0.216	0.014
1024	PP-MS	29.5836	24	8	23	83.0399	505.833	3	3	3	2	3	3	0.709	0.069	0.031	0.232	0.248	0.262	0.291	0.043
1047	RR-MS	43.789	59	3.5	76	26.1017	60.1778	0	1	0	0	0	2	0.652	0.096	0.006	0.289	0.34	0.295	0.348	0.007
1049	RR-MS	33.0329	59	2	81	18.8135	17.3	0	3	0	0	0	2	0.794	0.085	0.005	0.341	0.195	0.346	0.206	0.012
1062	PP-MS	64.5397	19	7.5	44	70.3759	232.578	2	0	3	0	0	2	0.744	0.039	0.008	0.32	0.239	0.328	0.256	0.017
1088	SP-MS	60.5836	38	6	53	47.9277	153.167	1	2	1	1	2	2	0.711	0.07	0.006	0.303	0.258	0.309	0.289	0.031
1092	SP-MS	48.2274	43	6.5	52	51.5093	199.506	2	2	2	0	2	3	0.765	0.076	0.008	0.311	0.217	0.319	0.235	0.017
1145	SP-MS	49.5918	51	6.5	54	54.6633	172.067	1	2	1	1	2	3	0.729	0.071	0.001	0.336	0.259	0.337	0.271	0.011
1165	PP-MS	59.4356	19	6.5	52	57.5867	173.689	2	3	2	3	1	3	0.696	0.078	0.012	0.292	0.248	0.305	0.304	0.056
1207	RR-MS	40.9863	25	6	54	53.1422	164.389	1	3	2	2	1	3	0.733	0.073	0.018	0.273	0.243	0.291	0.267	0.024
1213	SP-MS	61.2192	49	4	71	31.7374	72.9889	0	2	0	3	0	1	0.792	0.073	0.009	0.357	0.188	0.366	0.208	0.02
1214	RR-MS	39.9534	25	3.5	78	26.9613	38.2944	0	0	1	0	0	1	0.765	0.083	0.001	0.348	0.22	0.349	0.235	0.015
1272	RR-MS	59.9781	48	4	71	29.9066	73.1944	1	2	0	0	0	1	0.637	0.083	0.013	0.243	0.309	0.256	0.363	0.054
1283	RR-MS	44.0877	56	3	71	27.0931	48.9333	0	2	0	1	0	1	0.778	0.086	0.005	0.319	0.2	0.324	0.222	0.022
1361	RR-MS	32.1973	72	1.5	89	12.6368	20.05	0	1	0	0	0	2	0.74	0.075	0	0.323	0.25	0.323	0.26	0.01
1390	RR-MS	48.8055	48	4	65	33.9364	73.2944	1	2	1	1	0	0	0.753	0.068	0.001	0.323	0.236	0.324	0.247	0.011
1396	SP-MS	47.1562	38	4	64	34.2707	79.5389	0	0	0	0	0	0	0.819	0.093	0.003	0.341	0.171	0.344	0.181	0.011
1418	PP-MS	55.8932	21	6	42	57.3011	266.611	1	3	0	2	1	2	0.723	0.08	0.023	0.29	0.246	0.313	0.277	0.032
1422	SP-MS	61.1315	39	7.5	58	62.1659	202.822	1	2	1	0	2	2	0.774	0.076	0.005	0.311	0.213	0.316	0.226	0.013
1434	PP-MS	58.7918	54	6.5	49	52.4033	238.194	0	1	0	0	2	3	0.806	0.091	0	0.335	0.177	0.335	0.194	0.017
1443	PP-MS	63.0301	45	6.5	52	56.0471	205.689	0	1	0	3	2	2	0.749	0.083	0.004	0.342	0.226	0.346	0.251	0.025
1446	PP-MS	65.4219	70	6.5	57	47.2668	217.739	1	1	0	0	2	3	0.778	0.074	0.001	0.356	0.212	0.357	0.222	0.01
1471	RR-MS	32.7863	8	5.5	40	51.9859	188.933	3	2	3	3	1	1	0.715	0.062	0.025	0.267	0.25	0.292	0.285	0.035
1472	PP-MS	66.6685	50	6	56	48.3056	195.883	1	2	0	2	1	2	0.754	0.078	0.001	0.315	0.223	0.316	0.246	0.022
1476	SP-MS	66.2219	41	6	56	48.8897	188.044	2	2	1	2	1	2	0.673	0.062	0.011	0.279	0.29	0.29	0.327	0.037
1479	RR-MS	46.3589	57	5.5	79	32.6086	80.3389	0	1	0	1	0	3	0.739	0.075	0.008	0.333	0.242	0.342	0.261	0.018
1491	RR-MS	34.9863	45	3	88	19.9753	54.95	0	2	0	2	0	3	0.778	0.079	0.002	0.349	0.213	0.351	0.222	0.009
1496	SP-MS	40.1616	15	6.5	41	60.2944	187.828	1	3	2	3	1	3	0.651	0.081	0.004	0.251	0.308	0.255	0.349	0.041
1498	SP-MS	60.9562	51	5	57	40.2251	166.222	1	2	1	2	2	2	0.749	0.089	0.015	0.294	0.232	0.309	0.251	0.02
1501	SP-MS	62.6247	32	5.5	52	50.1504	157.983	2	3	0	2	1	1	0.735	0.066	0.037	0.283	0.241	0.32	0.265	0.023
1502	SP-MS	67.5425	28	6	53	50.5322	210.083	0	2	0	2	2	3	0.756	0.074	0.004	0.351	0.222	0.355	0.244	0.023
1503	PP-MS	59.6932	45	4	67	34.0611	93.2111	0	2	0	1	1	2	0.737	0.068	0	0.333	0.246	0.333	0.263	0.017
1516	RR-MS	61.2082	57	3	89	19.1015	29.9389	0	0	0	0	0	0	0.658	0.069	0.001	0.294	0.275	0.294	0.342	0.067
1519	RR-MS	43.7863	47	5	55	44.519	140.522	2	2	1	0	2	2	0.773	0.067	0.023	0.315	0.208	0.337	0.227	0.019
1521	PP-MS	64.463	33	5.5	63	43.7289	170.439	2	1	0	0	2	1	0.739	0.077	0.003	0.304	0.23	0.307	0.261	0.031
1525	SP-MS	54.7616	46	5	65	37.2316	105.328	1	3	1	1	0	3	0.774	0.079	0.009	0.327	0.208	0.336	0.226	0.017
1526	SP-MS	59.0603	36	6.5	48	66.28	216.767	1	2	1	2	2	2	0.741	0.068	0.002	0.331	0.242	0.332	0.259	0.017
1529	SP-MS	59.1589	29	6.5	55	50.5506	164.222	1	3	0	2	0	2	0.785	0.08	0.005	0.35	0.2	0.355	0.215	0.015
1530	SP-MS	64.9616	24	5.5	54	45.1662	172.133	2	3	2	2	1	2	0.681	0.073	0.016	0.273	0.268	0.289	0.319	0.05
1535	SP-MS	62.4822	42	6.5	53	56.5336	190.917	1	2	1	0	1	1	0.8	0.074	0.002	0.332	0.193	0.334	0.2	0.007
1537	RR-MS	42.7781	49	4.5	63	35.497	81.5889	1	2	1	0	0	2	0.759	0.074	0.001	0.344	0.221	0.344	0.241	0.02
1545	SP-MS	54.6877	57	5	62	38.4665	106.994	0	1	0	1	0	0	0.766	0.081	0.003	0.286	0.219	0.289	0.234	0.015
1546	SP-MS	38.0411	13	6.5	40	61.1688	210.756	2	3	2	3	1	3	0.673	0.075	0.023	0.247	0.265	0.27	0.327	0.062
1556	SP-MS	64.5589	25	6.5	49	55.1635	213.267	2	3	2	3	1	3	0.661	0.062	0.013	0.271	0.286	0.284	0.339	0.053
1558	RR-MS			3	67	29.3987	36.5889	0			1		0					0.232	0.352
1563	RR-MS	33.8384	51	6	60	47.6508	153.289	1	3	0	2	1	3	0.712	0.078	0.006	0.321	0.253	0.327	0.288	0.036
1568	PP-MS	67.3863	49	4.5	64	36.3982	86.1889	0	1	0	2	1	1	0.766	0.076	0.008	0.326	0.203	0.334	0.234	0.031
1578	RR-MS	65.0082	47	6	61	43.9647	151.878	1	3	0	3	1	2	0.718	0.075	0.004	0.31	0.259	0.314	0.282	0.023
1585	PP-MS	54.4548	42	4	78	27.687	62.4	0	3	0	3	0	2	0.727	0.067	0.027	0.324	0.248	0.351	0.273	0.026
1604	SP-MS	64.6548	26	8	35	74.5764	316.406	3	1	1	1	3	3	0.719	0.055	0.008	0.285	0.253	0.293	0.281	0.028
1605	PP-MS	65.6027	30	6.5	47	56.6782	175.722	2	3	2	3	2	2	0.725	0.067	0.024	0.275	0.252	0.299	0.275	0.023
1606	SP-MS	33.0493	46	6.5	57	51.8172	183.356	1	3	2	2	1	3	0.708	0.068	0.003	0.297	0.273	0.3	0.292	0.019
1672	RR-MS	45.6658	55	5.5	76	33.7685	66.6167	0	2	0	0	0	0	0.803	0.081	0.004	0.326	0.19	0.33	0.197	0.007
1674	SP-MS	41.6904	52	4	65	33.5544	86.0389	0	3	0	2	1	2	0.805	0.083	0.01	0.301	0.185	0.311	0.195	0.01
1677	PP-MS	19.4219	31	5	54	44.7658	119.1	0	3	0	2	0	2	0.793	0.085	0.036	0.267	0.197	0.303	0.207	0.01
3193	SP-MS	65.8904	32	6.5	52	52.6901	182.356	0	2	0	1	1	2	0.703	0.07	0.006	0.328	0.273	0.334	0.297	0.024
3210	RR-MS	49.5726	54	4.5	73	33.8145	84.5444	0	1	0	2	0	3	0.788	0.069	0.002	0.365	0.204	0.367	0.212	0.008
